# Supplementary material for: Affinity-Enriched Plasma Proteomics for Biomarker Discovery in Abdominal Aortic Aneurysms
Source: Proteomes. 2024 Dec 9;12(4):37. doi: 10.3390/proteomes12040037 (PMC11678615; doi:10.3390/proteomes12040037)
Supplement: Supplementary file 1 [file proteomes-12-00037-s001.zip]

Archive with 2 entries (2 files):
- proteomes-3277950-supplementary_v2.xlsx
- Supplementary Material.pdf
