# Supplementary material for: Affinity-Enriched Plasma Proteomics for Biomarker Discovery in Abdominal Aortic Aneurysms
Source: Proteomes. 2024 Dec 9;12(4):37. doi: 10.3390/proteomes12040037 (PMC11678615; doi:10.3390/proteomes12040037)
Supplement: Supplementary file 1 [file proteomes-12-00037-s001.zip › proteomes-3277950-supplementary_v2.xlsx]

## Sheet: Overview
Overview of Supplementary Tables:
- Supplementary Table 1: Complete list of quantified proteins
- Supplementary Table 2: Gene Ontology analysis of nominal significantly up-regulated proteins
- Supplementary Table 3: Gene Ontology analysis of nominal significantly down-regulated proteins
- Supplementary Table 4: Expanded Table 2
- Supplementary Table 5: Protein correlations to aorta diameter
- Supplementary Table 6: Comparision of estimated plasma protein concentrations

## Sheet: Supplementary Table 1
Supplementary Table 1: Complete list of quantified proteins. Fold-change was calculated as the ratio of the mean protein abundance of AAA patients and mean protein abundance of controls. The unadjusted and false-discovery rate adjusted p-values, as well as the percentage of missing values in the original dataset is presented.
UniProt accession	Fold change	Unadjusted p-value	Adjusted p-value (FDR)	Missing values (%)
Q9NQZ6	2.24561	4.10271e-06	0.00660536	0
Q8IU81	2.77298	1.63197e-05	0.0131374	0
P02787	1.16227	8.3725e-05	0.0266651	0
P03950	0.842912	0.000100639	0.0266651	0
P07357	1.25384	0.000115935	0.0266651	0
P01023	1.09869	0.000103675	0.0266651	0
Q96KN2	0.871591	5.87025e-05	0.0266651	0
P60903	0.792523	0.000190671	0.0383725	16.6667
P60985	0.737961	0.000319036	0.0438564	0
P20594	1.40281	0.00032688	0.0438564	50
P05164	1.73201	0.000302805	0.0438564	0
Q92918	2.28258	0.000279353	0.0438564	66.6667
P08709	1.37681	0.00036132	0.0447481	0
P38646	2.31723	0.00060631	0.0496349	83.3333
P06310	1.19592	0.000452492	0.0496349	0
P02746	1.21236	0.000578016	0.0496349	0
P08603	1.08458	0.000712017	0.0496349	0
P22352	0.818105	0.000650837	0.0496349	0
P10643	1.15638	0.000739899	0.0496349	0
P11388	1.39765	0.000585491	0.0496349	0
P80108	0.904358	0.000725256	0.0496349	0
P14174	1.3521	0.000687999	0.0496349	0
P04439	1.28287	0.000647663	0.0496349	0
P03956	1.30597	0.000601477	0.0496349	0
P24592	1.69921	0.000792597	0.0508343	50
Q13361	1.18633	0.000820926	0.0508343	33.3333
A0A1B0GTC6	0.87837	0.00085854	0.0511944	16.6667
Q86YT6	1.55363	0.00091451	0.0525843	83.3333
P28482	0.769824	0.000950411	0.0527642	66.6667
P08648	0.572955	0.00101226	0.0543248	83.3333
P19971	1.39174	0.00111172	0.0577375	0
Q15517	0.819776	0.00119003	0.0582482	0
P05408	1.27635	0.00130897	0.0582482	0
P07360	1.23096	0.00128359	0.0582482	0
Q9Y2I6	1.52932	0.00120407	0.0582482	0
Q11201	1.28669	0.00128496	0.0582482	16.6667
O75636	1.21424	0.00133862	0.0582482	0
Q8IV48	2.00239	0.00145875	0.0618048	66.6667
P27824	1.62395	0.00178381	0.0652711	16.6667
P36871	1.41408	0.00177442	0.0652711	33.3333
Q8IZA0	1.2892	0.00175696	0.0652711	0
P62081	1.43571	0.00166063	0.0652711	16.6667
P08519	1.32359	0.00174897	0.0652711	0
Q9H2U2	1.63429	0.0015871	0.0652711	50
P09486	1.18451	0.0019441	0.0680436	0
O75340	0.851793	0.00192159	0.0680436	0
P42765	1.27335	0.00206472	0.068308	0
P42768	1.61225	0.00214219	0.068308	83.3333
P04070	0.866606	0.00216379	0.068308	0
Q9UHG3	0.882829	0.00200803	0.068308	0
P39059	0.75396	0.00215793	0.068308	83.3333
P62263	1.39001	0.00238692	0.0725083	0
P07948	1.40258	0.00234598	0.0725083	83.3333
P43487	1.35074	0.0025151	0.073179	50
Q13886	1.54853	0.00255955	0.073179	33.3333
Q8WUA8	0.838972	0.00259081	0.073179	0
Q9NXF7	2.048	0.00256625	0.073179	66.6667
P25311	1.15849	0.00272461	0.0756313	0
Q13214	1.375	0.00277974	0.0758538	16.6667
P11413	0.706089	0.00292162	0.0778087	66.6667
Q7L014	0.46697	0.00294803	0.0778087	50
Q9Y315	0.799774	0.00306153	0.0795011	0
Q99972	1.41012	0.0031831	0.0800415	50
P16066	1.87901	0.00323149	0.0800415	83.3333
Q9H4F8	1.85932	0.00313471	0.0800415	66.6667
P26583	1.51082	0.00341581	0.0833251	33.3333
Q96AQ6	1.56788	0.00360307	0.0865812	16.6667
O15204	0.835102	0.00382823	0.0906389	0
P27658	1.44771	0.00390557	0.09113	66.6667
Q9BY76	0.866714	0.00465367	0.0940188	0
P61158	1.22964	0.00442804	0.0940188	0
Q13724	0.748391	0.00450531	0.0940188	66.6667
P31946	1.24734	0.00467174	0.0940188	16.6667
Q8WWA0	0.858458	0.00441629	0.0940188	0
Q3LXA3	1.63856	0.00443403	0.0940188	66.6667
P19440	1.74176	0.00456515	0.0940188	83.3333
Q00839	1.41086	0.00428953	0.0940188	33.3333
Q8IYB5	1.69555	0.00416426	0.0940188	83.3333
P35609	0.233149	0.00416168	0.0940188	50
P17931	0.860593	0.00448744	0.0940188	0
P00738	1.10742	0.00486428	0.0961955	0
Q9UMX0	1.15348	0.0048994	0.0961955	0
Q86X29	1.30131	0.00507337	0.0972552	0
P02549	1.58596	0.00507418	0.0972552	33.3333
Q96AE4	1.19649	0.00526081	0.0991019	0
P51884	0.898442	0.00529364	0.0991019	0
Q96P63	0.826088	0.00535739	0.0991426	33.3333
Q00796	1.2126	0.00562436	0.100614	0
P08567	1.20453	0.00555232	0.100614	0
Q69YL0	1.44792	0.00557405	0.100614	33.3333
P63000	0.880676	0.00588311	0.104086	16.6667
P25325	1.27032	0.00617952	0.107267	16.6667
P49913	1.20151	0.00619619	0.107267	0
Q96AY3	1.43019	0.00640399	0.109685	66.6667
P09110	0.82615	0.00650604	0.11026	83.3333
Q99747	1.19681	0.0066092	0.110842	50
Q8IZL8	0.812059	0.00694625	0.114117	66.6667
Q9BXN1	0.9163	0.00687721	0.114117	0
Q8N2S1	1.28116	0.00704566	0.114581	16.6667
Q92522	1.50383	0.00739519	0.119063	50
Q3SY69	0.79827	0.00759766	0.121111	83.3333
Q14393	1.23043	0.00781126	0.121916	0
Q8NES3	0.670685	0.00787534	0.121916	83.3333
Q08380	1.19542	0.00786356	0.121916	0
P00748	1.15645	0.00832234	0.127609	0
Q641Q3	1.30659	0.0084974	0.129064	33.3333
Q16775	1.32929	0.00883107	0.132879	0
Q6P0Q8	1.32246	0.009481	0.134595	66.6667
P55265	0.627529	0.00969029	0.134595	83.3333
Q92824	1.20654	0.0093987	0.134595	16.6667
Q6YHK3	1.4144	0.00926375	0.134595	16.6667
Q8NDC0	1.15285	0.0096101	0.134595	0
P19021	0.713483	0.00954484	0.134595	16.6667
O43765	1.32768	0.00961565	0.134595	33.3333
Q15904	1.42061	0.00969755	0.134595	50
P09497	1.29634	0.00924319	0.134595	66.6667
P22735	1.28462	0.00986901	0.135804	33.3333
P08311	1.36095	0.0106147	0.143611	0
P55056	0.832293	0.0105619	0.143611	0
P34932	1.30163	0.0110944	0.143631	16.6667
Q92874	0.835044	0.0109609	0.143631	83.3333
Q53H76	1.09957	0.011182	0.143631	0
P51888	1.18552	0.0109637	0.143631	16.6667
Q14232	1.55825	0.0112407	0.143631	83.3333
Q6Y288	0.641651	0.0111027	0.143631	83.3333
Q9NRN5	1.27323	0.0109666	0.143631	50
P00751	1.10743	0.011383	0.144304	0
A1L4H1	1.28071	0.0116036	0.14482	66.6667
Q9Y383	1.23695	0.011549	0.14482	33.3333
P14735	1.33597	0.0121554	0.149891	33.3333
P10599	0.827628	0.0121961	0.149891	0
Q15149	1.17575	0.0125022	0.152489	0
Q9H3G5	1.3842	0.0132496	0.155082	33.3333
O75899	1.86403	0.0128936	0.155082	66.6667
P62750	1.17338	0.0132877	0.155082	16.6667
P69891	1.51893	0.0132822	0.155082	66.6667
P68104	1.23123	0.0132927	0.155082	33.3333
P18085	1.22363	0.0130273	0.155082	33.3333
P31948	0.771343	0.0137713	0.159509	16.6667
Q6UWW8	1.36946	0.0147822	0.16329	33.3333
Q96P31	1.3704	0.0149774	0.16329	66.6667
Q9NQ38	1.72648	0.0147753	0.16329	50
P25685	1.4162	0.0147612	0.16329	50
O43897	1.37083	0.01441	0.16329	33.3333
P20073	1.14026	0.0150289	0.16329	0
Q9UNA0	1.45436	0.0152942	0.16329	50
P02511	0.72786	0.0153147	0.16329	33.3333
P19823	0.907429	0.0150852	0.16329	0
P29279	1.26247	0.0151343	0.16329	0
P22695	3.04011	0.0143765	0.16329	83.3333
P14770	1.60219	0.0146138	0.16329	16.6667
Q8IUX7	1.27317	0.0157879	0.166636	33.3333
O43670	1.18399	0.0158356	0.166636	16.6667
P49257	1.2639	0.0160936	0.168251	16.6667
Q8NHZ8	2.66277	0.0162779	0.168617	83.3333
Q13093	1.08723	0.0164428	0.168617	0
Q92496	1.1519	0.0163857	0.168617	0
P02753	1.07569	0.0167409	0.16926	0
P38606	1.33024	0.0167445	0.16926	50
Q12797	1.39449	0.0168209	0.16926	83.3333
P04792	1.13979	0.0170369	0.170369	0
P50281	0.775658	0.017362	0.170919	66.6667
Q9UK55	0.927302	0.0173572	0.170919	0
Q9C075	1.44773	0.0174104	0.170919	33.3333
P07384	1.09559	0.0178736	0.17363	0
P49411	1.58069	0.0179843	0.17363	83.3333
Q6UY14	1.16485	0.01801	0.17363	0
P61247	1.51254	0.0181728	0.174156	50
O00299	1.10015	0.019089	0.181853	0
P01040	0.905531	0.0192276	0.182097	16.6667
A6NKL6	1.72225	0.0195311	0.18282	50
Q9UBP4	1.25766	0.0194903	0.18282	33.3333
Q9H497	0.88928	0.0197297	0.183612	0
Q9NZT1	1.44947	0.0198736	0.183888	0
P30101	0.869436	0.0204568	0.188202	16.6667
P08237	0.777824	0.0205777	0.188239	66.6667
P78344	1.35139	0.0207341	0.188598	66.6667
Q15393	0.695934	0.0209468	0.189462	83.3333
Q8IYX8	1.46566	0.0213785	0.192287	33.3333
Q08257	1.33028	0.0216846	0.193233	33.3333
P29350	1.16591	0.0217237	0.193233	0
Q96HD1	0.923779	0.0221423	0.194804	33.3333
Q15102	1.22534	0.0220606	0.194804	50
P08254	0.87542	0.0223004	0.195128	0
P49747	1.2128	0.022999	0.199873	0
Q9UBX7	0.650312	0.0231362	0.199873	33.3333
P13671	1.08136	0.0232151	0.199873	0
P30626	1.16907	0.0238656	0.203377	0
P21399	1.25119	0.0238747	0.203377	50
P07858	1.12972	0.0244205	0.205848	0
P02652	0.911177	0.024348	0.205848	0
P08621	1.58457	0.0247788	0.207781	83.3333
Q96NZ9	0.886585	0.025369	0.211628	16.6667
P04217	1.13398	0.0268017	0.218409	0
P80188	0.863949	0.0266488	0.218409	83.3333
Q6AHZ1	1.36464	0.0266884	0.218409	66.6667
A8TX70	2.07781	0.0268602	0.218409	83.3333
Q9UBG3	1.40321	0.0268209	0.218409	83.3333
Q9HBI0	1.44195	0.0270256	0.218649	83.3333
P08238	1.36224	0.0273845	0.220435	33.3333
P68871	1.07916	0.0275201	0.220435	0
Q9Y5B6	1.40523	0.0278043	0.220583	33.3333
P00739	0.887214	0.0278126	0.220583	0
P25098	1.35003	0.0285904	0.22148	33.3333
P10619	0.832282	0.0288029	0.22148	66.6667
P49755	0.556427	0.0288886	0.22148	83.3333
Q14166	1.59668	0.0281106	0.22148	66.6667
Q9C091	1.22395	0.0286284	0.22148	16.6667
Q07507	1.16639	0.0287468	0.22148	33.3333
P25815	0.821191	0.028838	0.22148	50
Q15056	1.26597	0.0291217	0.22166	66.6667
Q16643	0.750456	0.0293868	0.22166	83.3333
P39060	1.27868	0.0294629	0.22166	0
P27169	0.92385	0.0293907	0.22166	0
Q12794	1.21838	0.0304305	0.227875	16.6667
Q15084	1.42522	0.0307397	0.228069	50
Q9GZT8	1.1494	0.0306703	0.228069	16.6667
P05546	0.912554	0.030917	0.228161	0
P02649	1.09088	0.0310356	0.228161	0
Q99729	1.36551	0.0320183	0.229307	66.6667
Q9BX97	1.28357	0.0323984	0.229307	16.6667
P02763	0.851737	0.0323244	0.229307	16.6667
Q9H3K6	1.22775	0.0326158	0.229307	66.6667
O95897	1.1937	0.0320411	0.229307	50
Q8NDZ4	1.33348	0.0325057	0.229307	66.6667
P0DOX2	1.22196	0.0318551	0.229307	33.3333
P16402	1.41907	0.032071	0.229307	16.6667
P51991	1.36081	0.0321262	0.229307	66.6667
Q9Y3Q8	1.15094	0.0319893	0.229307	0
P05090	0.941918	0.0335373	0.234761	0
P55010	1.47526	0.0337766	0.235413	83.3333
Q16610	1.08594	0.0340694	0.235659	0
Q96IU4	1.13298	0.0341047	0.235659	16.6667
A0A075B6J9	1.20562	0.0346121	0.236125	16.6667
P30039	1.25717	0.0345571	0.236125	66.6667
Q9HCU4	1.46533	0.0343292	0.236125	83.3333
P42766	1.27903	0.0356435	0.242135	66.6667
P20674	1.3578	0.0366808	0.242593	33.3333
P36980	1.15278	0.0362678	0.242593	0
P16109	1.38445	0.0367657	0.242593	0
P02760	1.12309	0.0366036	0.242593	0
Q14677	1.29543	0.0365067	0.242593	50
Q9Y4L1	1.1748	0.0362204	0.242593	16.6667
Q9P2K8	0.789712	0.0363708	0.242593	66.6667
Q9NVZ3	1.40468	0.0371873	0.243381	66.6667
P10916	0.830253	0.0371868	0.243381	0
Q9UM07	1.21525	0.0373765	0.243628	16.6667
Q01813	0.698525	0.0378508	0.245034	83.3333
P01111	0.760448	0.0378965	0.245034	66.6667
Q5VY43	1.42794	0.0388977	0.245197	83.3333
P54920	1.86562	0.0392212	0.245197	66.6667
Q9NRA1	0.928523	0.0396328	0.245197	16.6667
P26572	1.22137	0.0383154	0.245197	0
P04196	0.938235	0.0398242	0.245197	0
Q13201	1.15525	0.0381837	0.245197	0
Q15166	0.93988	0.0397538	0.245197	0
P51911	0.815753	0.0386702	0.245197	16.6667
P12109	1.24258	0.0398851	0.245197	16.6667
O95236	1.3454	0.0399016	0.245197	50
P11226	1.19965	0.0388711	0.245197	66.6667
Q13404	1.4026	0.039443	0.245197	66.6667
P02790	0.937685	0.0384379	0.245197	0
P00736	0.939062	0.0403892	0.247249	0
O14950	1.14032	0.0416221	0.252895	0
Q15365	1.18502	0.0416256	0.252895	0
P08133	1.2456	0.0424716	0.254209	16.6667
P07814	1.14132	0.0421437	0.254209	16.6667
P38571	0.861097	0.0422372	0.254209	66.6667
P03951	1.09959	0.0424735	0.254209	0
Q02818	1.26526	0.0429231	0.255012	83.3333
O60844	1.21862	0.0429244	0.255012	66.6667
Q9NPG4	1.34783	0.0435743	0.25758	66.6667
P35908	0.891252	0.0436766	0.25758	0
Q96AT9	1.14537	0.0439019	0.257964	16.6667
P46734	1.15946	0.0449253	0.261118	66.6667
Q9UBW5	0.586265	0.0446047	0.261118	83.3333
P02788	0.882803	0.0447898	0.261118	16.6667
P13521	0.905227	0.0451931	0.26173	16.6667
Q96GP6	1.4005	0.0455607	0.262913	33.3333
Q03154	1.11272	0.0460477	0.264774	0
Q96S55	0.90618	0.0464999	0.266365	0
Q5D862	1.46888	0.0466552	0.266365	50
P12838	1.52812	0.0475136	0.26841	83.3333
P28062	1.27719	0.047408	0.26841	66.6667
P41159	0.83992	0.0473246	0.26841	50
Q16527	2.07677	0.0478277	0.26924	83.3333
Q6PD62	1.73179	0.0483912	0.27052	83.3333
Q9Y5X9	0.911661	0.0482556	0.27052	16.6667
P05156	1.11341	0.0485818	0.270646	33.3333
Q9UI12	1.23628	0.0491709	0.272983	16.6667
Q9NZ09	1.20435	0.0498941	0.274123	50
P15169	1.18729	0.0496312	0.274123	0
Q9H8V3	1.23743	0.0500322	0.274123	33.3333
P0C7T7	1.53086	0.0500828	0.274123	66.6667
P53634	1.14898	0.0504849	0.274123	0
P13693	0.87834	0.05055	0.274123	33.3333
P48735	0.897436	0.0507384	0.274123	16.6667
O95866	0.839312	0.0506865	0.274123	50
Q9H479	1.25667	0.050914	0.274152	66.6667
Q06033	1.06579	0.051277	0.274494	0
P10809	1.20739	0.0513184	0.274494	50
Q92616	1.21275	0.0518708	0.274713	33.3333
P46459	1.16188	0.0516504	0.274713	83.3333
O75083	0.892514	0.0518713	0.274713	16.6667
P01742	0.729984	0.0524376	0.276802	83.3333
P26196	0.825983	0.0526928	0.27724	66.6667
Q9BU40	1.26176	0.0529532	0.277703	33.3333
P04278	1.10086	0.0532601	0.278405	0
P13716	1.31391	0.054866	0.281319	66.6667
P55103	1.10018	0.0546419	0.281319	0
Q9ULH0	1.3277	0.0547163	0.281319	83.3333
O14983	1.5461	0.0545995	0.281319	83.3333
Q92945	1.09334	0.0540341	0.281319	0
P01137	1.2208	0.0543263	0.281319	50
P02655	1.06308	0.0564443	0.284952	0
P16284	1.27187	0.0565908	0.284952	66.6667
P23142	1.09871	0.0566364	0.284952	0
P49327	0.850585	0.0562878	0.284952	83.3333
Q7L9L4	0.7738	0.0561492	0.284952	83.3333
P16152	1.21191	0.055829	0.284952	33.3333
O76003	1.54433	0.0571131	0.286455	83.3333
Q6UN15	0.817994	0.0577213	0.288606	83.3333
Q5VVQ6	2.00113	0.0586602	0.291491	83.3333
Q9Y613	1.73998	0.058504	0.291491	66.6667
P50542	0.850913	0.0592218	0.293256	33.3333
P20742	1.3089	0.0593799	0.293256	66.6667
P01591	1.17911	0.0601894	0.295287	0
Q16401	1.17978	0.060473	0.295287	33.3333
Q96I25	1.62704	0.0605246	0.295287	66.6667
O00587	1.13855	0.0601247	0.295287	83.3333
P55083	1.28212	0.0617363	0.295503	50
P02768	1.04805	0.061753	0.295503	0
Q13813	0.811028	0.0613265	0.295503	83.3333
P00966	0.849917	0.0618063	0.295503	0
P10646	0.928383	0.0612475	0.295503	0
O14964	1.10247	0.0620374	0.295503	33.3333
P07741	1.10526	0.0619591	0.295503	0
Q99707	0.747075	0.0615592	0.295503	66.6667
P10720	0.722917	0.0622493	0.295638	66.6667
Q9NTX5	1.21685	0.062726	0.297026	66.6667
O60884	0.729718	0.0631504	0.297547	83.3333
P05161	1.48859	0.0632057	0.297547	83.3333
P37837	0.90824	0.0636037	0.298548	0
P20851	0.896335	0.063853	0.298684	0
Q96GD0	1.1875	0.0640037	0.298684	50
Q8N1N4	1.15298	0.0642045	0.298755	16.6667
Q6PCB0	1.80847	0.064541	0.299455	83.3333
Q7KZN9	1.23047	0.0652859	0.302041	83.3333
O00233	1.19551	0.066184	0.304932	50
P49721	0.848222	0.0671542	0.304932	83.3333
P04085	1.38127	0.0671491	0.304932	66.6667
P52888	0.868992	0.0667385	0.304932	0
P80723	1.94689	0.0665269	0.304932	66.6667
P55072	1.14869	0.0667548	0.304932	16.6667
P12277	1.37066	0.0672365	0.304932	66.6667
Q9H8L6	1.20282	0.0685982	0.306199	0
P01833	1.09217	0.069305	0.306199	0
P14207	0.852358	0.0696103	0.306199	50
Q9ULZ9	1.32095	0.0697404	0.306199	0
P33908	1.07223	0.069932	0.306199	0
P01160	1.28324	0.068391	0.306199	50
Q58FF3	0.822967	0.0697715	0.306199	66.6667
O75356	1.33633	0.06869	0.306199	66.6667
Q8WWM7	1.09344	0.068771	0.306199	33.3333
Q9NQ79	0.918113	0.0689692	0.306199	0
Q8IZP0	0.77128	0.0693797	0.306199	83.3333
P17936	0.939145	0.0699883	0.306199	0
P11586	1.19451	0.0687195	0.306199	0
P10412	1.34946	0.0726524	0.309371	33.3333
Q86YZ3	1.21139	0.0728271	0.309371	0
Q14204	1.34042	0.0720882	0.309371	50
Q6NVY1	1.53957	0.0712493	0.309371	83.3333
Q7L7X3	1.7447	0.0712316	0.309371	83.3333
P31944	1.10628	0.0727175	0.309371	0
P43251	0.734871	0.0717986	0.309371	0
P60891	0.78341	0.0714388	0.309371	50
P06737	1.13362	0.0726838	0.309371	16.6667
Q9BY32	0.843119	0.0720254	0.309371	16.6667
P55291	1.12988	0.0720653	0.309371	0
P0CG39	1.23394	0.0732354	0.310287	0
P10768	1.08055	0.0736875	0.310568	0
P02771	1.78364	0.0735996	0.310568	83.3333
P02747	1.15865	0.0742088	0.311223	0
Q15418	0.675768	0.0742297	0.311223	83.3333
Q96S86	1.51595	0.0745629	0.311808	66.6667
Q04446	1.68882	0.0749144	0.312467	83.3333
P63010	1.2556	0.0751879	0.312533	83.3333
Q02878	6.02054	0.0753185	0.312533	83.3333
Q99674	1.52627	0.075524	0.31258	83.3333
P02533	1.13645	0.0760088	0.31378	0
Q86YW5	0.823714	0.0767669	0.315496	83.3333
Q96FZ7	1.51673	0.0768163	0.315496	83.3333
P13797	0.763669	0.0781715	0.320245	50
P02656	1.08243	0.0784218	0.320455	0
Q9HBI1	1.18406	0.0793395	0.321532	50
P09417	1.21509	0.0788944	0.321532	83.3333
P09917	1.37229	0.0793399	0.321532	66.6667
P53597	0.892392	0.0796204	0.321532	0
P13611	1.07523	0.079684	0.321532	50
P11277	1.13569	0.0801203	0.322484	0
Q9H094	1.82645	0.0811105	0.325317	83.3333
Q15165	1.21948	0.0812281	0.325317	50
Q17RM4	1.16861	0.0816327	0.326126	50
P04632	1.37098	0.082038	0.326934	16.6667
Q96PD5	1.09407	0.0833768	0.328784	0
P29692	1.38702	0.0831078	0.328784	83.3333
Q9UGT4	0.900726	0.0831115	0.328784	50
Q8WZ42	1.51139	0.0833001	0.328784	66.6667
P13501	1.17331	0.0835233	0.328784	16.6667
P20618	1.16341	0.0839884	0.329808	50
P07358	1.08656	0.0848807	0.331694	0
Q76M96	0.755759	0.0847898	0.331694	66.6667
A0A075B6R9	1.22678	0.0855549	0.331831	33.3333
Q04917	1.19094	0.0857813	0.331831	33.3333
P06727	0.922498	0.0852339	0.331831	0
Q15005	1.27362	0.0859137	0.331831	83.3333
Q70J99	1.36162	0.0859464	0.331831	50
P78509	0.920064	0.0874304	0.33595	50
P04156	1.30044	0.0872622	0.33595	66.6667
Q15382	1.40287	0.0879144	0.337005	83.3333
Q3SY84	0.779569	0.0885874	0.338778	66.6667
Q9UM47	1.12452	0.0888854	0.339113	0
P55263	0.880007	0.0897257	0.34094	83.3333
P00813	1.24206	0.0899647	0.34094	50
O60664	1.24314	0.0899996	0.34094	66.6667
P52597	1.6399	0.0906722	0.341654	83.3333
P29972	1.89254	0.0909881	0.341654	83.3333
Q5JU69	1.11472	0.0905644	0.341654	16.6667
P12273	1.09929	0.0910369	0.341654	0
P04003	0.92188	0.0923266	0.344919	0
P46976	0.825444	0.0927639	0.344919	66.6667
O60841	0.92965	0.0925453	0.344919	33.3333
A0A075B6I4	1.74985	0.0926175	0.344919	83.3333
Q9NRV9	1.27423	0.0941316	0.346009	66.6667
P07602	0.861783	0.0935126	0.346009	16.6667
Q15828	1.25508	0.0937395	0.346009	50
Q9Y3I1	0.839325	0.0934842	0.346009	66.6667
P14625	1.20253	0.094128	0.346009	50
Q9BUD6	1.27451	0.0944653	0.346444	50
Q8IXL6	1.24854	0.0951297	0.346607	83.3333
Q0P6D2	2.17806	0.0951901	0.346607	83.3333
P61201	0.848626	0.0953706	0.346607	83.3333
Q9Y240	1.09884	0.0949828	0.346607	0
Q7L5Y1	1.14718	0.0958675	0.347628	50
Q9UBX5	1.06441	0.0972569	0.35181	0
P21926	0.811519	0.0974579	0.35181	16.6667
P01034	1.08101	0.0979956	0.352959	0
Q9BZH6	1.2132	0.0988749	0.355332	16.6667
P31942	1.24808	0.0992254	0.355797	66.6667
O95319	0.73096	0.10017	0.357592	66.6667
P35612	1.8198	0.100035	0.357592	83.3333
Q9UKU6	1.12291	0.101032	0.359084	50
P35527	0.908151	0.101034	0.359084	0
P0DOX3	1.13479	0.101387	0.359543	16.6667
Q13228	1.08664	0.101733	0.359979	16.6667
P00352	0.919164	0.103629	0.365882	0
P29144	1.162	0.104718	0.367313	33.3333
P00167	1.3964	0.104642	0.367313	66.6667
P08727	1.72818	0.104376	0.367313	83.3333
Q9Y2T3	1.82635	0.105127	0.367385	66.6667
Q12907	1.09681	0.105195	0.367385	16.6667
Q96F85	0.835411	0.10551	0.367688	83.3333
Q8IUN9	1.30615	0.10663	0.369808	66.6667
P10321	0.862755	0.106808	0.369808	0
Q8NEP9	0.841418	0.106765	0.369808	83.3333
Q9H4A4	1.07976	0.107462	0.37048	0
Q8WWZ8	1.0942	0.107378	0.37048	0
P46782	1.79185	0.109616	0.377098	83.3333
O75339	1.10887	0.111415	0.377302	16.6667
P62277	1.2307	0.111785	0.377302	33.3333
O00622	0.922743	0.11038	0.377302	16.6667
P27797	0.788029	0.111279	0.377302	33.3333
P32119	1.09832	0.110652	0.377302	0
Q10471	1.15564	0.111581	0.377302	33.3333
P00568	0.894088	0.110781	0.377302	50
P62873	0.875107	0.111297	0.377302	0
P62333	1.27716	0.110285	0.377302	66.6667
O60701	0.727627	0.112936	0.380391	83.3333
P62937	1.15233	0.114301	0.38313	0
A0A3B3IRV3	0.780214	0.116204	0.38313	83.3333
Q13630	0.807839	0.11617	0.38313	83.3333
Q13418	1.10908	0.11522	0.38313	0
Q9H0B8	1.09043	0.115104	0.38313	50
P02748	1.07136	0.116367	0.38313	0
Q27J81	1.2668	0.115704	0.38313	66.6667
P41218	1.442	0.114806	0.38313	50
Q9HCY8	1.14691	0.116016	0.38313	50
Q6UX46	1.5598	0.114903	0.38313	83.3333
A0M8Q6	1.39537	0.115212	0.38313	33.3333
P24387	1.27626	0.116821	0.38384	83.3333
P34096	1.0987	0.117267	0.38452	0
Q86W24	0.885675	0.118512	0.387815	66.6667
Q8WWQ0	2.02002	0.118918	0.388297	33.3333
Q6ZNJ1	0.724545	0.119142	0.388297	83.3333
P36959	1.16375	0.120356	0.388511	16.6667
P09496	1.29341	0.119686	0.388511	66.6667
O75955	1.23348	0.119932	0.388511	50
P25786	1.16864	0.120398	0.388511	50
P28066	1.73278	0.120414	0.388511	83.3333
Q5SQ64	0.518272	0.120948	0.389453	83.3333
O00571	1.17687	0.121936	0.391068	33.3333
O75367	1.84473	0.121856	0.391068	83.3333
P31939	1.14463	0.122413	0.391819	83.3333
P02774	0.966234	0.122664	0.391845	0
Q14112	1.08019	0.122977	0.392066	0
Q14019	1.18966	0.123348	0.39247	50
Q8IWZ3	1.23177	0.124483	0.395214	33.3333
P46781	1.1948	0.124701	0.395214	33.3333
Q8TC12	0.795579	0.124997	0.395374	33.3333
Q9P2D0	1.38623	0.125946	0.395851	83.3333
P14618	1.04995	0.126179	0.395851	0
Q16849	1.19352	0.126377	0.395851	50
Q9Y5C1	1.08049	0.125697	0.395851	0
Q9Y5P6	1.33017	0.125956	0.395851	83.3333
P04080	0.675847	0.126631	0.395874	83.3333
P06732	0.922792	0.126993	0.396236	0
O75829	1.14332	0.12735	0.396585	50
Q9BXR6	1.0483	0.127903	0.397535	0
Q14517	1.55317	0.128927	0.399229	83.3333
P84095	1.12099	0.128944	0.399229	66.6667
P08514	0.902207	0.129345	0.399703	0
P04083	1.41299	0.129651	0.399882	16.6667
A0A0B4J1V2	1.80614	0.130402	0.3999	16.6667
P32320	1.12391	0.13035	0.3999	50
Q14213	0.904042	0.129955	0.3999	50
Q8TBA6	1.48853	0.134238	0.400145	50
Q7Z4W1	1.25084	0.132639	0.400145	66.6667
P60709	0.899679	0.135345	0.400145	0
Q9UHX1	0.81624	0.13318	0.400145	83.3333
Q06830	0.852225	0.134079	0.400145	33.3333
O15145	1.10305	0.135391	0.400145	33.3333
P42226	1.57194	0.133171	0.400145	83.3333
A6NH11	1.76039	0.130837	0.400145	83.3333
P50552	0.896221	0.131801	0.400145	33.3333
P06576	0.724335	0.13499	0.400145	83.3333
Q9HA64	1.24468	0.132078	0.400145	33.3333
P49023	0.870992	0.133484	0.400145	66.6667
O75976	1.59526	0.131613	0.400145	83.3333
P01042	0.955415	0.13478	0.400145	0
Q8NDH2	0.74173	0.133809	0.400145	83.3333
O95571	1.17634	0.131989	0.400145	83.3333
O95841	1.3347	0.132636	0.400145	83.3333
P61225	0.823086	0.135453	0.400145	33.3333
P04062	1.14754	0.134571	0.400145	66.6667
Q14157	1.22688	0.132109	0.400145	33.3333
O00391	1.1444	0.135836	0.400541	16.6667
P16930	1.19775	0.136999	0.402769	66.6667
P14209	1.21069	0.137223	0.402769	50
Q08397	1.05655	0.137342	0.402769	0
P61160	1.10855	0.138276	0.40477	16.6667
P08575	0.809687	0.138729	0.405359	83.3333
Q13492	1.13413	0.139461	0.405851	83.3333
P60842	1.26492	0.139354	0.405851	66.6667
Q9NZK5	0.88907	0.139653	0.405851	0
Q9Y2Q3	1.25656	0.140229	0.406789	83.3333
O15230	1.16921	0.140593	0.407112	0
P50995	1.09426	0.141037	0.407665	0
P37802	1.0853	0.141372	0.4079	16.6667
P36543	1.18714	0.142704	0.410273	33.3333
Q15907	1.55956	0.142506	0.410273	83.3333
Q14562	1.14938	0.143438	0.411086	50
Q13790	0.94746	0.143709	0.411086	0
P01704	1.91561	0.143752	0.411086	83.3333
Q8WTU2	1.25544	0.144475	0.412421	66.6667
Q8IVF2	1.51349	0.144943	0.413023	83.3333
Q96I15	1.13579	0.145241	0.41314	83.3333
P02765	0.95647	0.145921	0.413985	0
Q15404	1.15919	0.146052	0.413985	66.6667
P62879	1.122	0.146996	0.414278	16.6667
Q8NBP7	1.08599	0.147217	0.414278	0
Q7L8L6	0.749013	0.146851	0.414278	66.6667
P04264	0.909083	0.147442	0.414278	0
P26599	1.31623	0.14642	0.414278	50
P14324	1.40769	0.147946	0.414969	83.3333
Q92954	1.13894	0.149106	0.416588	0
Q96TA1	1.32488	0.150232	0.416588	83.3333
Q09666	1.15073	0.150593	0.416588	0
P50148	1.50265	0.149535	0.416588	83.3333
A0A0A0MS15	0.823293	0.148802	0.416588	33.3333
P40197	1.75617	0.149954	0.416588	83.3333
P61221	1.15798	0.150549	0.416588	83.3333
O60476	1.16622	0.14976	0.416588	66.6667
P63167	1.45418	0.151251	0.41769	66.6667
P25788	1.11202	0.151537	0.417764	83.3333
P35542	1.07377	0.152806	0.420225	0
P05787	0.941793	0.152951	0.420225	66.6667
P52943	1.12213	0.154105	0.4213	83.3333
P01860	1.10929	0.15439	0.4213	0
Q6Q788	0.948654	0.154151	0.4213	0
P02786	1.07077	0.153674	0.4213	0
P60981	1.17475	0.154658	0.42132	66.6667
P16083	1.13948	0.155205	0.422095	16.6667
Q9NPA0	0.915475	0.155597	0.422446	83.3333
P59998	0.778339	0.156518	0.424232	83.3333
O14498	1.09473	0.156789	0.424253	66.6667
O00754	1.85464	0.158308	0.426214	83.3333
P68366	0.950418	0.158114	0.426214	0
Q6ZRU5	1.74889	0.158029	0.426214	83.3333
Q13421	1.15302	0.159192	0.427879	0
P22891	1.07937	0.160411	0.429719	0
P23229	1.13198	0.160273	0.429719	83.3333
A0A0B4J1X5	1.07092	0.16133	0.431464	66.6667
Q15942	1.14464	0.161886	0.432233	16.6667
P48643	1.07767	0.16289	0.432468	0
Q8NI99	1.0473	0.162259	0.432468	0
P16615	1.24961	0.162699	0.432468	83.3333
P04180	0.954044	0.163048	0.432468	16.6667
Q07954	1.18552	0.16417	0.434727	0
Q6P3W7	1.2367	0.164853	0.435286	66.6667
Q9ULJ7	1.31113	0.165333	0.435286	83.3333
O95715	0.835048	0.165031	0.435286	66.6667
A6NI72	0.764317	0.165463	0.435286	83.3333
P43405	1.18493	0.166991	0.436287	50
O14558	1.11579	0.166657	0.436287	16.6667
Q96HC4	0.892649	0.166326	0.436287	50
P17980	1.33417	0.166727	0.436287	83.3333
P01024	0.964622	0.167198	0.436287	0
O14672	1.07787	0.168235	0.438282	0
P18428	0.856395	0.169633	0.440666	16.6667
P40189	1.43732	0.170245	0.440666	83.3333
P30613	1.21745	0.169823	0.440666	66.6667
Q92598	1.10438	0.170115	0.440666	0
P14543	1.08633	0.173258	0.442855	0
Q9NP84	0.906644	0.173544	0.442855	83.3333
Q8NBJ5	1.17256	0.172928	0.442855	16.6667
P13726	0.516246	0.172004	0.442855	66.6667
O00602	1.10578	0.171774	0.442855	0
O95274	1.46277	0.172113	0.442855	83.3333
P00995	1.15729	0.173474	0.442855	16.6667
Q96P70	1.72614	0.172235	0.442855	83.3333
P29508	0.895484	0.173566	0.442855	33.3333
Q92882	0.794995	0.174255	0.443656	83.3333
Q14914	1.13998	0.174707	0.443656	50
P61626	1.05652	0.174493	0.443656	0
A0A087WW87	1.1722	0.176046	0.446353	0
P06858	0.933705	0.177012	0.448096	0
Q01469	1.13085	0.179293	0.448851	16.6667
P26927	1.09344	0.178591	0.448851	33.3333
P21695	0.921321	0.180377	0.448851	50
P61769	0.930558	0.179245	0.448851	0
A0A804HLA8	0.896839	0.180245	0.448851	33.3333
P07996	1.05998	0.180061	0.448851	0
P08294	1.08648	0.179699	0.448851	16.6667
P12532	1.33213	0.179572	0.448851	83.3333
Q9UBS3	1.07618	0.179428	0.448851	0
Q9H0E2	1.11879	0.179674	0.448851	33.3333
Q8N729	1.35342	0.180369	0.448851	83.3333
Q9NRX4	1.12961	0.18134	0.449164	66.6667
Q96C19	1.10461	0.180806	0.449164	66.6667
Q9NPC4	0.8719	0.181134	0.449164	66.6667
P22792	1.04736	0.18221	0.450626	0
Q9Y6Z7	1.0523	0.183054	0.451719	0
Q9BUB5	1.34313	0.183213	0.451719	66.6667
P08493	1.07529	0.183799	0.45247	0
Q7Z2T5	1.17826	0.184761	0.453452	66.6667
Q6P988	0.926238	0.184564	0.453452	0
P08582	1.26208	0.185439	0.454426	83.3333
P63241	1.10438	0.185814	0.454581	0
Q9NS86	1.25847	0.186067	0.454581	83.3333
Q8NGY6	1.24808	0.187858	0.457629	66.6667
P29074	0.823964	0.188168	0.457629	66.6667
O75874	1.06933	0.187977	0.457629	0
Q6P2I3	0.871005	0.188801	0.458475	83.3333
Q15582	1.12602	0.189475	0.45942	0
P62136	1.16077	0.191685	0.460075	16.6667
Q6KB66	1.13054	0.192524	0.460075	0
P01008	0.875952	0.19346	0.460075	0
P35558	1.13436	0.193151	0.460075	66.6667
P23083	0.847482	0.191383	0.460075	16.6667
P22692	1.05963	0.193121	0.460075	0
P29120	0.903714	0.190454	0.460075	33.3333
O75787	1.04732	0.191487	0.460075	0
P27361	1.26315	0.19107	0.460075	66.6667
Q99497	1.15068	0.193398	0.460075	83.3333
P07954	1.12461	0.191053	0.460075	83.3333
P17900	0.899319	0.192555	0.460075	50
P61026	0.868828	0.193221	0.460075	66.6667
P36955	0.958225	0.194676	0.462283	0
P05543	1.1073	0.196765	0.466556	83.3333
P25398	2.3819	0.198909	0.470327	83.3333
P31151	0.96031	0.199313	0.470327	0
P30041	0.85383	0.199466	0.470327	66.6667
Q9BWD1	1.15577	0.199524	0.470327	33.3333
Q9NY65	0.856784	0.200434	0.470837	66.6667
A5A3E0	1.26564	0.201068	0.470837	83.3333
P50454	1.14677	0.200911	0.470837	33.3333
P01210	0.879522	0.201202	0.470837	50
Q9H9A6	1.11129	0.200898	0.470837	50
Q01518	1.10869	0.201878	0.471732	33.3333
P05114	0.782244	0.20278	0.472949	83.3333
P02766	0.959468	0.202986	0.472949	0
Q9UI42	0.888419	0.2036	0.473693	83.3333
P00505	0.826359	0.203965	0.473859	83.3333
O60462	1.16059	0.20492	0.475391	50
Q08495	1.10161	0.206237	0.47572	0
P49756	1.41579	0.206244	0.47572	83.3333
Q6GMV3	1.09296	0.205984	0.47572	0
Q96QA5	1.36667	0.205584	0.47572	66.6667
Q9ULM0	1.4178	0.207254	0.476679	66.6667
P69905	1.06266	0.207729	0.476679	0
P98160	1.11391	0.208852	0.476679	16.6667
P06850	1.30355	0.208695	0.476679	83.3333
Q9NRW7	0.817602	0.207348	0.476679	66.6667
P98179	1.1919	0.209028	0.476679	83.3333
P09238	1.23398	0.209021	0.476679	83.3333
P02545	5.41419	0.208383	0.476679	83.3333
Q13835	1.11247	0.209569	0.47672	33.3333
A0A0B4J2H0	0.767219	0.209869	0.47672	83.3333
A0A0C4DH55	1.42665	0.209935	0.47672	50
A0A075B6K4	1.09099	0.211473	0.47819	0
Q96PK6	1.83496	0.211375	0.47819	83.3333
Q53RD9	1.07103	0.211234	0.47819	16.6667
Q01995	1.19204	0.212277	0.479251	83.3333
P09237	1.09883	0.212537	0.479251	0
P26373	1.19034	0.213606	0.480986	83.3333
Q96C24	1.22724	0.214066	0.481349	66.6667
Q6ZVX7	0.841449	0.214698	0.482096	66.6667
P00367	1.27004	0.215792	0.483424	83.3333
P05067	1.26773	0.21649	0.483424	66.6667
Q14126	1.35819	0.216379	0.483424	50
O60513	1.20406	0.216375	0.483424	83.3333
P61006	1.12796	0.219394	0.489231	66.6667
O14773	0.956822	0.220427	0.490854	0
Q9BQB4	1.14344	0.222097	0.49389	66.6667
Q92994	1.12737	0.222797	0.494763	33.3333
P46783	1.24187	0.224422	0.497	66.6667
Q99999	1.19011	0.224406	0.497	66.6667
P45880	1.8899	0.224738	0.497017	83.3333
Q9UQ80	1.34676	0.22647	0.498634	50
P35625	1.05515	0.226729	0.498634	0
Q96F07	1.29373	0.227018	0.498634	83.3333
P01817	2.9538	0.226796	0.498634	50
P12931	1.2041	0.226778	0.498634	83.3333
P06702	1.08733	0.228162	0.499104	0
P04406	1.05072	0.227564	0.499104	0
O00748	1.07638	0.228011	0.499104	33.3333
P04066	0.655001	0.228537	0.499246	66.6667
O43866	1.10507	0.229671	0.49969	0
O14617	0.915573	0.229433	0.49969	50
Q9NRJ5	0.706151	0.229648	0.49969	83.3333
O95810	0.907002	0.230143	0.500041	16.6667
Q9Y6C2	1.11539	0.230891	0.500991	33.3333
P07237	1.08517	0.231478	0.501588	0
Q9Y3Q3	1.15786	0.232953	0.504106	83.3333
P23528	1.07791	0.234274	0.506283	0
P41250	1.8045	0.235257	0.507726	83.3333
O14656	1.08814	0.236091	0.508163	66.6667
P02144	1.09603	0.235948	0.508163	50
Q14766	1.05639	0.237936	0.511452	0
P17174	1.07003	0.238949	0.512944	83.3333
P58876	0.890045	0.240083	0.513659	16.6667
Q08431	1.14279	0.240158	0.513659	33.3333
Q16555	1.36745	0.240239	0.513659	83.3333
P0C0L5	0.89953	0.241764	0.515921	0
Q9UPQ0	1.49794	0.241938	0.515921	83.3333
P16452	1.19689	0.245151	0.521391	83.3333
P55957	1.68268	0.245131	0.521391	83.3333
Q6IAA8	1.14291	0.246245	0.523028	83.3333
P55268	1.3423	0.246876	0.523676	83.3333
P07225	0.938177	0.247926	0.523833	0
Q8WUM4	1.1589	0.247854	0.523833	50
Q14344	1.12103	0.247546	0.523833	66.6667
P13804	1.14026	0.251441	0.524763	83.3333
P46531	1.09801	0.251773	0.524763	83.3333
P51452	0.900304	0.248987	0.524763	50
Q14697	1.0468	0.249184	0.524763	0
Q08211	0.909922	0.251558	0.524763	33.3333
Q5TDH0	1.3679	0.250642	0.524763	83.3333
A0A075B6I1	1.22373	0.251398	0.524763	83.3333
P06312	1.26189	0.249511	0.524763	33.3333
P17540	1.30995	0.250725	0.524763	83.3333
O15371	1.47972	0.251951	0.524763	66.6667
P10909	0.966027	0.251808	0.524763	0
Q9UGI8	1.1397	0.253181	0.525285	50
Q969M7	1.34801	0.252929	0.525285	83.3333
P06396	0.951521	0.252546	0.525285	0
Q9UBV8	1.08199	0.254075	0.52584	16.6667
P30044	0.899915	0.254102	0.52584	16.6667
A0A0C4DH42	1.31268	0.254747	0.526498	83.3333
Q12805	1.05867	0.255667	0.527723	0
P08865	1.09527	0.256368	0.528493	66.6667
P26038	1.08141	0.257179	0.528838	33.3333
P36578	1.22282	0.257193	0.528838	66.6667
Q14247	1.09306	0.25774	0.529044	16.6667
P63208	1.13063	0.258273	0.529044	16.6667
Q96M27	0.910349	0.258279	0.529044	50
P62847	1.24742	0.258674	0.529181	83.3333
Q9P2M7	1.23899	0.26181	0.534239	83.3333
P07203	1.07264	0.261509	0.534239	16.6667
Q92520	1.3352	0.262697	0.53537	83.3333
Q75N90	0.888942	0.263389	0.535424	83.3333
P22307	1.11321	0.263265	0.535424	50
P0DOY2	1.11117	0.264908	0.537723	0
Q9H8M5	1.16799	0.269037	0.537723	0
P10586	1.2216	0.267744	0.537723	66.6667
Q16822	1.07666	0.269206	0.537723	16.6667
Q8NCX0	0.955482	0.265216	0.537723	66.6667
P24298	0.874286	0.269705	0.537723	66.6667
Q15181	1.09819	0.268735	0.537723	66.6667
Q9UHB6	0.741359	0.267575	0.537723	83.3333
P49903	1.39861	0.267186	0.537723	83.3333
P01768	0.560437	0.268271	0.537723	83.3333
P40121	1.12305	0.269508	0.537723	50
Q7Z2K6	1.23639	0.266559	0.537723	83.3333
P15104	1.38866	0.269864	0.537723	83.3333
P17301	0.944793	0.266597	0.537723	66.6667
P31947	4.19866	0.26627	0.537723	66.6667
Q05682	1.29939	0.267387	0.537723	83.3333
Q9Y3Z3	1.17485	0.2725	0.541636	66.6667
P08729	1.07264	0.27245	0.541636	66.6667
P05109	1.08675	0.273055	0.542071	0
Q7LDG7	1.1276	0.274126	0.542322	66.6667
O60240	0.90204	0.274193	0.542322	16.6667
Q8NCW0	1.18917	0.273595	0.542322	83.3333
Q9Y303	0.917179	0.275731	0.544696	66.6667
Q9UBU9	0.920414	0.277322	0.547168	0
Q4LDE5	0.958756	0.277696	0.547235	0
P81605	1.10224	0.279123	0.548606	0
Q16512	2.28586	0.278734	0.548606	83.3333
P43652	1.03467	0.279442	0.548606	0
Q8N128	0.871964	0.279755	0.548606	83.3333
P02775	1.08921	0.281262	0.550891	0
Q6FHJ7	0.893744	0.281625	0.550931	50
P22528	1.52469	0.28207	0.551132	83.3333
Q9NS62	1.34103	0.282636	0.551569	83.3333
Q6UXH0	1.1003	0.283791	0.553151	16.6667
P01019	0.918639	0.284197	0.553274	0
P07900	1.09593	0.284717	0.553615	16.6667
Q96RD9	1.15692	0.285947	0.555337	66.6667
P00451	1.07971	0.286584	0.555904	16.6667
P11766	0.898803	0.287076	0.556189	16.6667
Q96Q15	1.26921	0.288935	0.557545	50
P62820	0.91068	0.289647	0.557545	33.3333
P50502	1.04833	0.289573	0.557545	0
P52569	0.824379	0.289854	0.557545	50
P55285	1.07598	0.289592	0.557545	66.6667
Q9BXS4	0.929517	0.288645	0.557545	33.3333
P0DJI8	1.0859	0.290213	0.55757	0
P01709	1.37985	0.291061	0.558234	83.3333
Q9BXW9	0.809249	0.291252	0.558234	83.3333
P18669	1.1545	0.291664	0.558359	83.3333
Q6UWL2	1.13104	0.29399	0.561301	83.3333
Q15238	0.876986	0.294247	0.561301	33.3333
Q13822	0.863489	0.293913	0.561301	83.3333
P07307	1.09916	0.297451	0.566214	0
Q13501	1.21305	0.297526	0.566214	83.3333
Q13296	1.26416	0.298308	0.566722	83.3333
P01624	1.26935	0.298497	0.566722	0
P31040	0.460088	0.300065	0.568851	83.3333
Q96D15	1.15345	0.300325	0.568851	66.6667
Q9H939	1.23808	0.301	0.56946	50
P13489	1.06545	0.301787	0.569878	0
P13497	0.964431	0.302571	0.569878	0
Q969T9	0.888287	0.302991	0.569878	16.6667
O00161	1.18468	0.302383	0.569878	83.3333
Q9NQR4	1.28336	0.302752	0.569878	83.3333
P35030	1.2223	0.303485	0.57014	83.3333
P0DOX6	1.1089	0.305085	0.571813	0
Q99536	0.86802	0.304764	0.571813	50
P35579	0.922191	0.305915	0.572701	0
P18065	1.04914	0.308451	0.575213	0
P13929	0.926373	0.308686	0.575213	0
P05166	1.14657	0.308073	0.575213	66.6667
P23381	0.897873	0.308123	0.575213	0
Q15063	1.04392	0.309302	0.575695	83.3333
Q96Q06	1.21543	0.310703	0.577636	83.3333
P49908	0.972449	0.31208	0.579526	0
P10301	0.909464	0.313211	0.580437	83.3333
Q15019	1.07766	0.313292	0.580437	16.6667
P05155	0.96347	0.313684	0.580496	0
P49368	0.829495	0.314252	0.580878	33.3333
Q53H82	0.951924	0.317029	0.582761	83.3333
P07305	1.20833	0.318166	0.582761	83.3333
P07585	1.19742	0.317463	0.582761	66.6667
P09529	1.10534	0.318151	0.582761	50
P18510	0.240544	0.317762	0.582761	83.3333
A0A075B6I9	0.615828	0.317634	0.582761	0
P02042	1.08862	0.317261	0.582761	33.3333
Q9UKZ9	1.0542	0.317324	0.582761	0
O75635	0.857402	0.319786	0.585063	83.3333
P05771	1.1348	0.321529	0.586917	33.3333
Q02413	1.07897	0.32117	0.586917	0
P11047	1.11576	0.327142	0.589917	83.3333
Q8WWV3	0.838085	0.327261	0.589917	83.3333
P68133	0.904346	0.327012	0.589917	0
P01764	1.09238	0.325321	0.589917	50
Q9UHG2	0.850645	0.325579	0.589917	83.3333
P53801	0.924673	0.324709	0.589917	66.6667
P12081	0.948266	0.327561	0.589917	66.6667
Q9ULT0	1.32583	0.324765	0.589917	83.3333
P35573	0.934155	0.325365	0.589917	0
Q14624	1.03317	0.327286	0.589917	0
P23246	1.06897	0.327569	0.589917	66.6667
P05141	1.28833	0.325459	0.589917	83.3333
P55735	1.11485	0.327988	0.590012	83.3333
P61353	1.16916	0.330807	0.592436	83.3333
Q99969	0.937601	0.330627	0.592436	0
P01031	1.05772	0.330352	0.592436	0
Q92743	1.04713	0.330053	0.592436	0
O75381	1.15472	0.332879	0.595484	66.6667
P00558	1.06096	0.33421	0.5972	0
P08670	1.08027	0.336815	0.601188	0
P02751	1.07276	0.339438	0.605199	0
A6NMB1	0.919138	0.341678	0.607848	66.6667
P00750	1.07066	0.341428	0.607848	0
P12814	1.05853	0.343048	0.608938	0
P52272	1.14491	0.342851	0.608938	66.6667
P01700	1.13178	0.344461	0.608983	0
P49862	1.12133	0.345742	0.608983	66.6667
P35443	0.964011	0.344665	0.608983	0
Q14242	1.78138	0.347234	0.608983	83.3333
Q9UJM8	1.19686	0.345283	0.608983	83.3333
Q9BX93	0.92689	0.346497	0.608983	0
O95372	0.926573	0.346961	0.608983	33.3333
P07355	1.08873	0.345964	0.608983	0
O94855	1.61946	0.344145	0.608983	83.3333
P05019	1.09898	0.347034	0.608983	66.6667
Q9BS26	0.92712	0.344747	0.608983	33.3333
Q9NZ08	1.18301	0.348046	0.609081	66.6667
Q9Y2S2	1.06581	0.347838	0.609081	16.6667
P11234	0.884736	0.348535	0.609274	66.6667
Q6UWP8	1.05741	0.352218	0.611287	0
P08397	1.04943	0.353393	0.611287	50
Q96EG1	1.18295	0.352511	0.611287	83.3333
Q6NW40	1.21427	0.352375	0.611287	83.3333
P25789	1.10506	0.350971	0.611287	83.3333
P23258	1.21486	0.353483	0.611287	83.3333
P0C0S8	1.14441	0.350417	0.611287	33.3333
P01127	1.11215	0.351094	0.611287	16.6667
Q6PIW4	0.837987	0.353376	0.611287	66.6667
Q96DE0	0.904716	0.351309	0.611287	83.3333
P20930	1.08979	0.355942	0.613428	16.6667
P42166	0.918844	0.355214	0.613428	83.3333
Q9BUN1	0.951844	0.356246	0.613428	16.6667
P07339	0.947261	0.355897	0.613428	0
P0DP04	1.07165	0.357577	0.61364	33.3333
Q9UBX1	1.05752	0.35878	0.61364	16.6667
Q96H79	1.29439	0.358354	0.61364	83.3333
P14927	1.16438	0.359037	0.61364	83.3333
P01599	0.864818	0.356823	0.61364	33.3333
P13674	1.09022	0.357459	0.61364	66.6667
P01344	1.04051	0.358289	0.61364	16.6667
P16035	1.04869	0.35944	0.613678	0
P07359	0.945795	0.365498	0.616004	33.3333
P12643	0.949567	0.362899	0.616004	16.6667
Q13683	1.14696	0.364725	0.616004	66.6667
Q9UK05	0.808743	0.368065	0.616004	83.3333
A0A0B4J1V1	0.940229	0.366688	0.616004	83.3333
P63104	1.06463	0.367639	0.616004	16.6667
P23527	0.860304	0.367691	0.616004	83.3333
Q9BYE4	1.22657	0.36417	0.616004	83.3333
P01714	1.12775	0.36263	0.616004	16.6667
O95379	1.43626	0.362348	0.616004	83.3333
Q12913	1.31927	0.362027	0.616004	83.3333
A0A0B4J1Y8	0.579587	0.368072	0.616004	66.6667
A0A0C4DH24	2.45507	0.362463	0.616004	83.3333
Q4V328	1.13325	0.364727	0.616004	83.3333
P12270	1.24417	0.364523	0.616004	83.3333
Q96NY7	1.36389	0.367863	0.616004	83.3333
P59665	1.08278	0.364501	0.616004	0
O94929	0.882204	0.367614	0.616004	83.3333
Q6BDI9	0.876386	0.365608	0.616004	33.3333
P13727	1.18471	0.369577	0.617239	83.3333
Q00872	1.12319	0.369418	0.617239	83.3333
Q9BSJ8	1.06904	0.371317	0.617657	66.6667
P48556	1.15578	0.370814	0.617657	50
P0DOX8	0.949218	0.370367	0.617657	0
A0A0B4J1V0	1.27931	0.371551	0.617657	0
P18206	0.931119	0.371745	0.617657	0
P47929	1.18734	0.372694	0.618595	0
P0DMN0	0.774344	0.374758	0.62138	33.3333
O75179	0.183065	0.376199	0.623129	83.3333
Q8NCW5	1.13381	0.377306	0.623355	66.6667
P53990	1.11607	0.377082	0.623355	66.6667
P53621	0.865527	0.377498	0.623355	83.3333
Q9BXS5	0.068374	0.379655	0.624016	83.3333
P12830	0.952484	0.378846	0.624016	0
P20929	0.716516	0.379836	0.624016	83.3333
O00499	1.19445	0.379229	0.624016	83.3333
Q13642	0.947038	0.379323	0.624016	16.6667
O60234	1.12175	0.380703	0.624803	50
P35858	1.03253	0.384535	0.625987	0
P62424	1.04266	0.384037	0.625987	66.6667
P58335	1.12498	0.383028	0.625987	83.3333
Q12986	1.08487	0.382483	0.625987	0
A0A075B6I0	1.54743	0.383544	0.625987	0
P31943	1.07537	0.384509	0.625987	33.3333
Q9UJH8	1.12305	0.384274	0.625987	50
P36952	1.63515	0.382023	0.625987	66.6667
A0A0J9YXX1	1.07284	0.385911	0.627593	0
P09871	0.969491	0.388161	0.630615	0
Q8N6H7	1.07566	0.388789	0.630998	83.3333
P49441	1.14854	0.391318	0.631917	50
P02654	0.964253	0.390434	0.631917	0
A0A0C4DH25	0.80018	0.391316	0.631917	50
Q86XH1	1.33005	0.391217	0.631917	83.3333
P55058	1.06021	0.391006	0.631917	0
O00187	1.04425	0.392635	0.633409	0
P62910	0.780692	0.395492	0.637379	83.3333
O95967	1.04087	0.396514	0.638388	0
P06753	0.861326	0.397681	0.639627	33.3333
Q93034	1.17798	0.400261	0.63994	83.3333
P0DP57	1.31995	0.399936	0.63994	83.3333
Q08AG7	1.12955	0.400038	0.63994	66.6667
Q9UNW1	0.929925	0.399319	0.63994	16.6667
P28907	0.896023	0.399774	0.63994	83.3333
P14868	1.42851	0.400233	0.63994	83.3333
Q15113	1.0397	0.40491	0.645592	0
Q96T66	1.09217	0.404473	0.645592	66.6667
P60953	0.960482	0.404998	0.645592	0
P98095	1.0646	0.406391	0.647171	16.6667
Q08188	1.06743	0.40716	0.647441	0
P05976	0.173285	0.407365	0.647441	83.3333
P61981	0.878079	0.408762	0.649021	83.3333
Q14103	1.09369	0.41216	0.653083	83.3333
A0A0A0MRZ8	1.05976	0.412538	0.653083	0
P09874	0.923213	0.411792	0.653083	50
Q9H4G4	0.906716	0.41316	0.653425	66.6667
P50238	0.883468	0.417138	0.65907	66.6667
P24821	0.917542	0.418461	0.660512	16.6667
P61106	1.07464	0.419991	0.661816	50
P06703	0.857163	0.420109	0.661816	66.6667
P21333	0.938103	0.421605	0.663523	0
P23396	1.15134	0.422206	0.66382	83.3333
P07195	0.952472	0.422687	0.663927	0
P0C0L4	1.0825	0.425149	0.667145	0
Q8TDL5	1.05847	0.430371	0.67468	16.6667
P09622	1.0983	0.431523	0.674824	16.6667
P30153	1.04639	0.432482	0.674824	83.3333
Q9Y6W3	1.06506	0.431585	0.674824	83.3333
P13535	0.301245	0.432558	0.674824	83.3333
O43175	0.862884	0.431962	0.674824	83.3333
Q9Y663	1.11161	0.434814	0.677688	66.6667
P12110	1.04986	0.439525	0.684366	66.6667
P41222	0.971565	0.442986	0.687761	0
Q9UHF0	0.944495	0.442982	0.687761	33.3333
P13645	0.952013	0.442539	0.687761	0
P24666	1.07502	0.446015	0.691796	66.6667
Q08554	1.04235	0.447525	0.69347	0
Q7Z5L0	1.05692	0.448259	0.693939	0
P09172	1.15575	0.449053	0.694077	66.6667
Q8NB25	0.876196	0.44921	0.694077	83.3333
Q9NWM8	1.17146	0.449701	0.69417	66.6667
P04075	1.25944	0.450935	0.695407	16.6667
P09104	0.95094	0.452014	0.696404	0
P09651	1.34504	0.454331	0.699305	83.3333
P13224	1.1358	0.455484	0.70041	16.6667
O00151	1.0387	0.456648	0.701529	0
P02745	1.05083	0.457255	0.701793	16.6667
Q13433	0.931853	0.460255	0.705724	83.3333
Q8WVV4	0.94352	0.461438	0.706865	50
Q9NR56	0.893469	0.464531	0.710252	66.6667
Q14BN4	1.20852	0.464361	0.710252	83.3333
P00918	1.06771	0.46652	0.710265	50
Q8IWA0	1.13594	0.466407	0.710265	50
Q9ULV4	0.847369	0.465944	0.710265	50
Q14520	0.977591	0.466745	0.710265	0
Q9NR45	1.0671	0.46521	0.710265	50
P05154	1.05023	0.469899	0.713039	0
O94919	1.17025	0.469308	0.713039	66.6667
Q9UGF5	0.917218	0.470819	0.713039	33.3333
Q9NZL9	1.08758	0.469656	0.713039	50
P09525	1.22961	0.470834	0.713039	66.6667
P11166	1.33976	0.471226	0.713039	83.3333
Q86UX7	1.03104	0.471686	0.713065	0
Q02487	1.06398	0.47221	0.713188	33.3333
P0DOX5	0.964317	0.47268	0.713228	0
Q9Y490	0.94316	0.473481	0.713768	0
P00734	1.01779	0.474108	0.714045	0
P31327	0.919388	0.474843	0.714483	16.6667
P01009	0.910892	0.478493	0.719028	0
P49247	1.34396	0.47965	0.719028	83.3333
P49189	1.07678	0.479543	0.719028	0
Q15485	0.962711	0.478767	0.719028	0
Q00266	1.11788	0.481075	0.720376	33.3333
P25787	1.0396	0.481444	0.720376	83.3333
O15031	1.06257	0.48196	0.720478	16.6667
Q9NZP8	1.0631	0.48291	0.72056	33.3333
Q9H223	1.08496	0.482615	0.72056	83.3333
Q9NUJ3	0.959116	0.485101	0.72316	50
Q8WUJ3	0.971581	0.488407	0.724734	0
Q8IWC1	0.872611	0.487964	0.724734	50
Q8NEP3	0.967447	0.487355	0.724734	0
Q8WUW1	1.16894	0.487334	0.724734	66.6667
P05106	0.936362	0.487861	0.724734	0
P04843	1.10075	0.490213	0.725408	83.3333
Q06323	1.08657	0.489703	0.725408	50
O75131	0.945727	0.490155	0.725408	33.3333
P28070	0.942313	0.492873	0.728674	66.6667
Q15293	0.931571	0.494337	0.730168	0
P62269	1.19189	0.495356	0.73098	66.6667
P11940	1.07033	0.495795	0.73098	50
Q9HC98	0.945041	0.496882	0.731034	83.3333
O75116	0.900784	0.497194	0.731034	83.3333
Q76LX8	1.04563	0.496293	0.731034	16.6667
Q14254	0.95001	0.49897	0.732324	83.3333
P01036	1.0799	0.498981	0.732324	33.3333
P21291	1.03915	0.500821	0.733766	16.6667
Q9H239	1.04707	0.500875	0.733766	66.6667
P63244	1.04235	0.502267	0.735137	50
Q9UQN3	1.90273	0.504784	0.738149	66.6667
P02452	1.10762	0.505567	0.738623	83.3333
Q9UBQ7	1.05608	0.507061	0.739464	50
P02743	1.02347	0.506949	0.739464	0
P03973	0.93407	0.507662	0.73967	33.3333
P30711	0.942024	0.50961	0.741167	16.6667
O94769	1.09724	0.50945	0.741167	66.6667
Q8WWX9	1.1669	0.510612	0.741954	83.3333
Q08830	0.954054	0.512362	0.743826	0
P19827	1.0332	0.515731	0.748042	0
P14649	0.867551	0.516203	0.748053	83.3333
P21912	0.740407	0.518775	0.749755	83.3333
P24593	0.980549	0.518374	0.749755	0
Q8WVM8	0.953165	0.517846	0.749755	33.3333
O75596	1.07136	0.519648	0.750344	83.3333
O15143	1.10911	0.520157	0.750406	83.3333
P23141	1.08182	0.521934	0.751623	66.6667
P48740	1.02328	0.521754	0.751623	0
Q9Y2Z0	0.842611	0.524786	0.755053	83.3333
Q53GG5	1.06343	0.526839	0.75733	83.3333
Q969E1	1.05393	0.52753	0.757647	33.3333
P08195	1.05957	0.533085	0.761354	83.3333
Q9UBU3	1.07915	0.532123	0.761354	83.3333
Q9UGM5	1.05513	0.533583	0.761354	16.6667
Q96IJ6	1.0496	0.533302	0.761354	50
Q9Y281	1.08829	0.533072	0.761354	83.3333
Q8IYJ0	1.16312	0.533894	0.761354	83.3333
Q8NGZ5	1.35994	0.531676	0.761354	83.3333
Q04760	0.842115	0.532674	0.761354	33.3333
Q8N283	1.16477	0.535232	0.762282	83.3333
P01275	1.07604	0.535491	0.762282	0
P12883	0.782105	0.537042	0.763814	66.6667
P11217	0.710311	0.538086	0.764624	83.3333
Q14314	1.05237	0.539531	0.766001	0
Q86TH1	0.924541	0.542325	0.766587	83.3333
Q9UEW3	1.06966	0.541887	0.766587	83.3333
P00915	1.05447	0.542007	0.766587	33.3333
P05160	0.975012	0.541797	0.766587	0
Q8NET6	1.05151	0.541415	0.766587	16.6667
P01876	1.04599	0.542872	0.766687	0
P35613	0.932567	0.543459	0.766714	66.6667
Q92734	1.09122	0.544319	0.766714	66.6667
P02538	0.904369	0.544123	0.766714	16.6667
Q9H1Z8	1.04622	0.545115	0.767164	0
P48506	1.04231	0.546462	0.767322	33.3333
Q99784	1.04875	0.546447	0.767322	66.6667
P61224	1.03703	0.546657	0.767322	16.6667
O75023	0.962362	0.547896	0.768391	83.3333
Q13043	1.09174	0.550244	0.771012	66.6667
O43488	1.11176	0.5525	0.773501	83.3333
P05062	1.02705	0.553146	0.773732	0
P01871	1.09237	0.555069	0.774403	0
Q86VP6	1.09911	0.554147	0.774403	83.3333
Q86X55	1.04672	0.554692	0.774403	50
P30273	1.08047	0.557444	0.777043	83.3333
Q96EM0	1.03587	0.558703	0.778125	66.6667
A0A0G2JMI3	0.742333	0.561164	0.780877	83.3333
P78371	1.0571	0.562777	0.782445	33.3333
Q8NBZ7	1.04944	0.563276	0.782462	50
P16403	1.08707	0.563997	0.782789	33.3333
P02679	0.961637	0.564935	0.783178	0
Q15389	0.909832	0.565737	0.783178	66.6667
P24941	1.04205	0.565398	0.783178	83.3333
P16050	1.10939	0.566939	0.783494	66.6667
P33151	0.964802	0.566472	0.783494	0
P00740	1.01944	0.571092	0.783852	0
P13073	0.931675	0.568283	0.783852	83.3333
O96009	0.959866	0.570598	0.783852	16.6667
P13349	1.11118	0.570922	0.783852	83.3333
Q96IY4	1.02365	0.569833	0.783852	0
P02741	0.9573	0.569977	0.783852	0
Q6QNY1	1.15695	0.569028	0.783852	66.6667
P16298	1.09716	0.570487	0.783852	66.6667
P04040	1.04158	0.572442	0.785036	50
P00338	1.03466	0.572984	0.78511	0
P02792	0.962586	0.573631	0.785328	83.3333
Q15208	1.07156	0.575722	0.787153	66.6667
Q14515	0.974198	0.575942	0.787153	0
O43294	1.06921	0.576904	0.787799	66.6667
Q14956	0.946135	0.58062	0.792201	83.3333
P13533	0.624387	0.58303	0.794817	83.3333
Q6UXI9	1.02676	0.583757	0.795135	16.6667
Q9H6X2	1.11462	0.585476	0.795459	50
P08240	1.1483	0.585478	0.795459	83.3333
P22087	0.870396	0.584595	0.795459	83.3333
P00746	1.02077	0.587164	0.795705	0
O60506	1.11175	0.587305	0.795705	83.3333
Q9UQ53	0.921886	0.587636	0.795705	83.3333
O94979	1.05636	0.587314	0.795705	50
P60660	0.955234	0.589274	0.795915	0
Q96I99	1.0922	0.588446	0.795915	83.3333
P24844	1.02853	0.589234	0.795915	0
O43790	1.14282	0.591043	0.796968	50
P01701	0.926909	0.590911	0.796968	33.3333
P05121	1.05054	0.591606	0.797059	0
A0A0C4DH39	0.928065	0.59317	0.798498	83.3333
P51511	0.926956	0.594186	0.799197	83.3333
P30566	0.971761	0.594761	0.799303	16.6667
P68371	1.03243	0.596682	0.799882	33.3333
P01889	1.07043	0.596156	0.799882	16.6667
Q6ZRV3	0.960655	0.596503	0.799882	83.3333
P10645	1.05104	0.59809	0.801103	0
A0A0C4DH38	0.948605	0.599177	0.80189	33.3333
P18084	1.06919	0.600317	0.802246	83.3333
P39019	1.06185	0.600439	0.802246	33.3333
E7EW31	0.73904	0.601979	0.803637	83.3333
Q86UD1	0.977156	0.604611	0.804449	0
Q8NBS9	0.960855	0.605218	0.804449	33.3333
O60739	0.926235	0.605184	0.804449	83.3333
P21549	0.952359	0.604729	0.804449	83.3333
O15119	0.964918	0.603564	0.804449	66.6667
P35813	1.10065	0.606085	0.804449	83.3333
Q99988	1.05202	0.605704	0.804449	66.6667
P46779	0.896784	0.607743	0.805985	66.6667
Q8IXJ6	1.0401	0.609206	0.806564	83.3333
Q96A32	1.03404	0.609213	0.806564	0
P60174	0.967827	0.609682	0.806564	66.6667
P00742	1.02296	0.611418	0.808197	0
Q96EP5	1.04291	0.61264	0.809147	16.6667
Q14767	1.04362	0.614495	0.810268	0
P61978	0.958395	0.614492	0.810268	0
O00194	0.926118	0.615399	0.810796	33.3333
P13796	1.03275	0.617387	0.81275	50
Q14644	0.940436	0.618374	0.813384	66.6667
P49593	1.0289	0.621357	0.815603	0
Q4G0S4	0.971207	0.622594	0.815603	16.6667
Q15833	1.04683	0.621928	0.815603	50
P57737	0.971095	0.622163	0.815603	66.6667
P17655	0.979732	0.621059	0.815603	0
O14732	1.04278	0.629741	0.824006	50
Q9NZD4	1.04669	0.630032	0.824006	16.6667
P07951	0.761187	0.632639	0.826744	83.3333
P48061	0.969815	0.638818	0.834094	16.6667
P48509	1.09775	0.644441	0.834094	83.3333
P08697	0.977541	0.642278	0.834094	0
O75396	0.898845	0.640617	0.834094	83.3333
P03952	0.986189	0.64448	0.834094	0
O95218	1.30686	0.644232	0.834094	83.3333
P04004	1.01135	0.642838	0.834094	0
P02730	1.04223	0.639864	0.834094	16.6667
Q9NXG0	1.07924	0.643253	0.834094	0
Q8N1G4	1.03153	0.642501	0.834094	83.3333
P40227	1.03371	0.640815	0.834094	16.6667
Q8TBY8	1.05816	0.643943	0.834094	50
Q6NUJ1	1.02315	0.647472	0.834534	16.6667
Q13094	1.05426	0.648668	0.834534	66.6667
P31025	0.908365	0.64752	0.834534	83.3333
Q9BUL8	1.09815	0.646834	0.834534	83.3333
P35754	1.05006	0.647144	0.834534	66.6667
P11150	0.968546	0.648965	0.834534	50
P07437	0.980524	0.645397	0.834534	0
P62826	0.968521	0.648967	0.834534	0
P67936	0.951233	0.650057	0.834603	0
Q9H8W4	1.07524	0.649898	0.834603	83.3333
Q13255	1.17463	0.651496	0.835118	83.3333
Q8IY67	0.857799	0.651096	0.835118	83.3333
O95084	1.02271	0.65547	0.838398	66.6667
P05556	0.97111	0.656025	0.838398	33.3333
P02671	0.975256	0.656658	0.838398	0
Q9NQU5	1.10315	0.656567	0.838398	83.3333
Q9HAU5	0.917494	0.655929	0.838398	83.3333
P08253	0.983478	0.664442	0.843097	0
P22234	0.949729	0.66189	0.843097	83.3333
P05452	1.02035	0.66766	0.843097	0
P01236	1.08456	0.665264	0.843097	83.3333
A0A075B6H7	1.11327	0.66767	0.843097	50
Q9H3N1	0.908094	0.664895	0.843097	83.3333
Q9NVE4	0.938669	0.665976	0.843097	50
Q16378	0.914527	0.662099	0.843097	83.3333
P49767	0.945871	0.665595	0.843097	83.3333
A0A0A0MT89	0.952339	0.665161	0.843097	66.6667
Q14623	1.06613	0.664764	0.843097	66.6667
Q9HDC9	0.979186	0.66635	0.843097	0
Q99439	1.03245	0.666387	0.843097	16.6667
A0A0J9YX35	1.03461	0.66713	0.843097	83.3333
Q8N9W4	0.931039	0.672591	0.84798	83.3333
P07737	0.977512	0.672559	0.84798	33.3333
P12111	0.980468	0.674728	0.850009	0
Q6P179	1.04279	0.676145	0.85048	66.6667
Q9BR76	0.890223	0.676158	0.85048	66.6667
Q9Y6B6	0.959296	0.678427	0.852668	33.3333
P14780	1.03808	0.679413	0.853241	33.3333
P09493	1.08546	0.682752	0.856227	50
Q13103	1.01794	0.682854	0.856227	0
Q96AG4	1.0405	0.68446	0.857573	50
P51572	0.955371	0.68776	0.859033	50
Q13363	0.936221	0.686792	0.859033	33.3333
Q9UP79	1.09407	0.687262	0.859033	66.6667
P61586	1.0407	0.686303	0.859033	50
P27105	1.06998	0.688931	0.859163	50
Q9NVJ2	0.959115	0.688594	0.859163	50
P50570	0.955775	0.69014	0.859418	33.3333
Q00013	0.940031	0.690203	0.859418	66.6667
P30405	1.08086	0.691648	0.859701	83.3333
Q14331	0.926449	0.696154	0.859701	50
Q13011	1.0834	0.69507	0.859701	83.3333
Q8N474	0.973842	0.694867	0.859701	83.3333
O75914	0.96089	0.696294	0.859701	66.6667
P02818	0.971858	0.691374	0.859701	16.6667
O14960	1.02416	0.696304	0.859701	0
Q9UBR1	1.04512	0.694359	0.859701	66.6667
Q5SSJ5	0.893767	0.69304	0.859701	66.6667
O75223	1.04126	0.693548	0.859701	16.6667
P06280	1.01472	0.695993	0.859701	50
A0A075B6S2	0.898193	0.70013	0.863762	83.3333
Q9H0P0	1.0683	0.701694	0.865029	83.3333
P04899	1.03989	0.703333	0.865087	33.3333
Q16762	0.88316	0.702476	0.865087	83.3333
Q9GZZ1	1.07411	0.703353	0.865087	83.3333
Q9UJJ9	1.0176	0.704657	0.865094	0
Q9BXP5	0.873756	0.707519	0.865094	66.6667
O60610	1.02207	0.706527	0.865094	66.6667
Q8IUI8	1.09063	0.706549	0.865094	83.3333
P78386	0.905619	0.707959	0.865094	66.6667
Q14118	1.04564	0.706859	0.865094	66.6667
P30040	1.02959	0.707859	0.865094	0
P78417	1.03708	0.704254	0.865094	33.3333
P08779	0.954244	0.708195	0.865094	0
P29401	1.0223	0.709049	0.86548	0
Q6W3E5	0.950943	0.710278	0.866323	83.3333
Q13609	0.970457	0.711796	0.866862	50
Q9Y623	0.77078	0.711346	0.866862	83.3333
Q5T749	1.03186	0.7135	0.86828	0
P09382	0.984228	0.714788	0.869191	0
Q01085	1.05365	0.71534	0.869206	66.6667
Q16270	1.09472	0.716581	0.870057	83.3333
Q00610	1.01346	0.718299	0.871485	0
P52594	0.953829	0.719053	0.871744	66.6667
P28845	0.973939	0.71986	0.872065	83.3333
P11597	0.959721	0.724337	0.875512	0
P82970	1.01856	0.724314	0.875512	0
Q96KP4	0.946184	0.723554	0.875512	50
P24158	1.0406	0.726006	0.876872	66.6667
Q04637	0.9672	0.731115	0.878631	33.3333
P55786	0.966116	0.732422	0.878631	50
Q8IZ83	0.963964	0.730088	0.878631	50
A0A0C4DH35	1.05127	0.732225	0.878631	83.3333
P35555	1.01896	0.728062	0.878631	0
Q99542	0.9842	0.731306	0.878631	0
Q7Z6E9	1.07467	0.730349	0.878631	83.3333
O95954	1.03869	0.731486	0.878631	83.3333
P51149	0.969499	0.731785	0.878631	33.3333
P51570	0.960809	0.732921	0.878631	83.3333
P05060	1.02447	0.735989	0.880643	16.6667
Q7RTR8	1.09175	0.736239	0.880643	83.3333
Q9BTY2	1.01481	0.735652	0.880643	0
P31146	1.0229	0.738569	0.881199	16.6667
Q96PU8	1.09064	0.738894	0.881199	83.3333
P01834	1.01216	0.738002	0.881199	33.3333
O43149	0.916835	0.738431	0.881199	83.3333
P08319	0.982411	0.745997	0.883778	0
P05107	1.03448	0.744019	0.883778	0
Q9HCH5	0.960835	0.742494	0.883778	83.3333
P46821	1.14555	0.745711	0.883778	83.3333
P98082	0.967938	0.745332	0.883778	66.6667
P08571	1.0202	0.742799	0.883778	0
Q8TDB8	1.04405	0.745285	0.883778	16.6667
Q8NDA2	0.956723	0.741829	0.883778	83.3333
P16671	0.960907	0.745545	0.883778	50
P28676	0.986221	0.747686	0.884839	0
P58166	1.01302	0.749091	0.884839	0
P80748	0.973719	0.748638	0.884839	66.6667
P07910	1.04303	0.748235	0.884839	33.3333
Q6ZMP0	1.02687	0.750386	0.885071	16.6667
P81172	1.0482	0.750214	0.885071	50
Q7Z794	0.973086	0.752541	0.886314	0
Q92686	1.09447	0.752195	0.886314	83.3333
P26447	1.04824	0.753098	0.886321	66.6667
P48059	0.984679	0.754108	0.886861	0
Q9H4B7	1.02193	0.754684	0.886891	16.6667
Q13275	0.960742	0.75645	0.888318	50
P05089	1.03319	0.757804	0.888612	50
P68431	0.935356	0.757595	0.888612	66.6667
O60437	1.03765	0.760489	0.890556	83.3333
O95750	1.02475	0.760568	0.890556	83.3333
Q92820	1.03445	0.761731	0.891159	83.3333
Q8IW45	1.01619	0.76219	0.891159	0
O76076	1.01375	0.763205	0.891698	0
P59768	0.938327	0.765422	0.89364	66.6667
Q5SGD2	0.980151	0.766399	0.894132	83.3333
P36969	0.941015	0.767369	0.894515	83.3333
Q04756	1.01801	0.767909	0.894515	33.3333
P09960	0.991532	0.768394	0.894515	0
Q04759	1.02495	0.771619	0.896972	50
Q01459	0.968785	0.771365	0.896972	83.3333
P48507	1.02858	0.773046	0.897982	50
Q9UKX2	0.868809	0.774087	0.898123	83.3333
P32969	1.12156	0.774282	0.898123	83.3333
P02647	0.989826	0.775112	0.898438	0
P08758	0.968402	0.776148	0.898992	83.3333
P13987	0.980018	0.776876	0.899188	33.3333
P05204	0.959111	0.778971	0.900964	83.3333
A0A0B4J1U7	0.963673	0.780223	0.901204	0
P0DMV9	0.980851	0.780297	0.901204	33.3333
P49773	1.02742	0.785792	0.902532	50
P19022	1.06231	0.784577	0.902532	83.3333
P10253	1.05396	0.783666	0.902532	83.3333
P37235	0.955722	0.785931	0.902532	66.6667
Q9Y6I3	1.03253	0.784485	0.902532	83.3333
Q7Z406	0.911067	0.782089	0.902532	83.3333
P50990	0.957546	0.783729	0.902532	66.6667
P62316	0.984538	0.784843	0.902532	66.6667
P29622	1.01505	0.78775	0.903975	0
P01859	0.98248	0.789292	0.904455	0
P14555	1.02875	0.789198	0.904455	33.3333
P06733	0.989176	0.790095	0.904732	0
P48960	0.981434	0.791233	0.905391	16.6667
Q9BT78	0.930983	0.793381	0.907204	83.3333
Q99719	0.967972	0.795032	0.908447	66.6667
Q96HF1	0.978763	0.797071	0.910131	50
P22626	1.0265	0.79926	0.911337	16.6667
P0C0S5	1.03194	0.798916	0.911337	83.3333
Q6E0U4	0.988965	0.800415	0.912008	0
P11216	0.983616	0.80197	0.913134	66.6667
O00541	0.949427	0.803001	0.913662	0
Q86X76	1.02313	0.803929	0.914071	50
P23284	0.906398	0.805832	0.914981	83.3333
Q96QR1	0.95044	0.805865	0.914981	83.3333
P40926	0.98735	0.806924	0.915538	83.3333
Q92805	1.04464	0.809488	0.916508	33.3333
P02675	1.01384	0.808865	0.916508	0
O76011	1.05727	0.809356	0.916508	83.3333
P01780	1.08942	0.810465	0.916971	16.6667
A0A0C4DH34	1.03237	0.811785	0.917819	83.3333
P21810	0.986252	0.812629	0.918128	83.3333
Q9GZM7	1.0176	0.818906	0.919413	33.3333
P16519	1.01922	0.815261	0.919413	0
P55809	1.02219	0.818369	0.919413	33.3333
Q3B726	1.06811	0.818078	0.919413	83.3333
Q13576	1.02575	0.815879	0.919413	83.3333
P0DOX7	0.979212	0.816487	0.919413	0
P09228	0.904382	0.815695	0.919413	83.3333
P0DJI9	1.02685	0.817447	0.919413	0
Q9UBQ0	1.0189	0.817532	0.919413	83.3333
O95428	0.980692	0.819666	0.919625	0
Q9H4M9	1.01266	0.820681	0.920123	0
P62714	1.01669	0.823438	0.921393	16.6667
P56202	0.962497	0.824509	0.921393	83.3333
P14866	1.02591	0.82582	0.921393	83.3333
O95394	0.915448	0.825589	0.921393	83.3333
Q9NZN3	0.985446	0.825809	0.921393	33.3333
P29218	0.96875	0.823873	0.921393	83.3333
P34913	0.952961	0.82532	0.921393	83.3333
P28838	1.02031	0.826752	0.921794	33.3333
Q8TAQ9	0.978532	0.82841	0.923004	33.3333
Q9BQE5	1.03025	0.836194	0.924012	83.3333
Q13444	0.979429	0.831082	0.924012	33.3333
Q86UE4	1.02038	0.830974	0.924012	50
P01861	1.01045	0.834736	0.924012	0
P13498	0.97896	0.83375	0.924012	66.6667
P00450	0.992404	0.834314	0.924012	0
Q5T750	0.98717	0.835777	0.924012	33.3333
O76074	1.04135	0.834707	0.924012	66.6667
Q9UKU9	0.972019	0.830616	0.924012	33.3333
P12259	1.0078	0.836202	0.924012	0
P54803	0.985849	0.83311	0.924012	66.6667
P48594	1.02118	0.833547	0.924012	83.3333
Q8NB90	0.972046	0.842036	0.925507	33.3333
P19013	0.982074	0.839719	0.925507	33.3333
Q14032	1.01599	0.841841	0.925507	50
Q08722	1.02173	0.841862	0.925507	16.6667
P16157	1.04509	0.842394	0.925507	83.3333
P48163	0.956627	0.838309	0.925507	83.3333
Q93052	1.01722	0.839919	0.925507	50
Q93084	0.979701	0.84353	0.925507	16.6667
O95678	0.964647	0.84321	0.925507	83.3333
P16278	1.08814	0.841528	0.925507	83.3333
Q9NSB2	0.958126	0.843878	0.925507	66.6667
P04746	1.01624	0.846641	0.927504	50
P09211	0.981682	0.846852	0.927504	66.6667
Q9UHL4	1.03561	0.847742	0.927848	83.3333
P53609	1.01405	0.850667	0.930417	83.3333
P13647	0.987052	0.852892	0.931116	0
Q9UJU6	0.976418	0.852314	0.931116	66.6667
O75608	1.0102	0.853041	0.931116	16.6667
P62805	0.980287	0.855868	0.933568	0
P00747	1.00484	0.857015	0.934187	0
O95969	0.982444	0.861326	0.934634	83.3333
Q99541	1.02057	0.861432	0.934634	66.6667
Q9H6Q3	1.00918	0.859237	0.934634	50
P04275	1.00939	0.859918	0.934634	0
Q13547	0.956342	0.861489	0.934634	50
P84085	1.02223	0.859457	0.934634	66.6667
O60568	1.09639	0.860385	0.934634	83.3333
O95445	0.993104	0.862856	0.935487	0
P62241	1.02032	0.863488	0.935542	33.3333
P04259	1.02641	0.868415	0.938984	0
Q99417	0.959968	0.868376	0.938984	83.3333
Q13617	1.02563	0.867552	0.938984	83.3333
P25686	1.0215	0.869075	0.939068	66.6667
P52701	0.942493	0.870302	0.939763	83.3333
O43633	1.08398	0.873803	0.941648	83.3333
P00488	0.988659	0.873502	0.941648	0
P01824	0.983423	0.873213	0.941648	0
O14791	0.99198	0.876193	0.942962	0
Q14764	0.987129	0.875909	0.942962	83.3333
P00492	1.0078	0.877662	0.943282	16.6667
P07093	1.00932	0.87709	0.943282	83.3333
Q9NRR1	0.98502	0.878387	0.943431	66.6667
Q8NCQ5	0.979825	0.879827	0.944335	50
P11021	0.981491	0.880402	0.944335	16.6667
Q9NTJ5	0.986855	0.88139	0.944765	33.3333
Q8WU79	1.02292	0.884315	0.947042	66.6667
P13284	0.987367	0.88469	0.947042	83.3333
Q14574	1.01093	0.886785	0.948024	50
Q9NRY5	0.972499	0.88643	0.948024	83.3333
P06681	1.00447	0.890265	0.948436	0
P61163	0.961606	0.890722	0.948436	66.6667
P01011	0.994541	0.892771	0.948436	0
P30048	1.03992	0.893682	0.948436	83.3333
P04424	1.00778	0.891133	0.948436	0
P22102	0.981629	0.889943	0.948436	83.3333
Q9UP52	0.984732	0.889803	0.948436	50
Q8WUD1	0.971836	0.89424	0.948436	83.3333
Q6UXB2	1.01558	0.890295	0.948436	66.6667
Q92673	0.957181	0.891619	0.948436	83.3333
Q5SWX8	0.983694	0.893442	0.948436	16.6667
P15153	1.0079	0.893474	0.948436	0
P30043	0.989429	0.895598	0.948641	33.3333
Q13217	1.00562	0.895611	0.948641	0
O14511	1.02743	0.89673	0.949201	83.3333
Q14566	0.9882	0.897832	0.949714	66.6667
Q9NTZ6	0.985136	0.898984	0.949714	66.6667
A6NDG6	1.00727	0.898789	0.949714	0
P19367	0.973911	0.901804	0.950985	83.3333
Q5JS37	1.00967	0.901959	0.950985	66.6667
P07988	1.00674	0.900836	0.950985	66.6667
Q15154	0.97912	0.902775	0.951223	33.3333
Q15323	0.983256	0.905453	0.952403	33.3333
P00325	0.992611	0.905691	0.952403	0
P27918	1.02303	0.906262	0.952403	50
P15907	1.00565	0.905441	0.952403	0
P08637	1.02928	0.908207	0.953824	83.3333
P00387	1.01057	0.91056	0.955673	66.6667
Q08209	0.979405	0.912182	0.955836	66.6667
P60866	0.932751	0.911699	0.955836	66.6667
Q9NR12	0.993751	0.912496	0.955836	16.6667
Q96AC1	0.96451	0.914243	0.957042	83.3333
Q9P219	1.0074	0.915281	0.957507	16.6667
Q01082	0.993522	0.91814	0.959874	66.6667
P23526	0.980232	0.919209	0.960368	83.3333
P36542	1.01528	0.920685	0.961286	66.6667
A0A0B4J1Y9	1.00523	0.923106	0.962566	83.3333
Q13263	0.993998	0.922952	0.962566	50
P07327	1.00438	0.924664	0.962755	33.3333
O43776	0.974692	0.925082	0.962755	66.6667
P25705	0.975785	0.924438	0.962755	50
Q12912	1.00912	0.926164	0.963258	66.6667
Q9H267	1.02333	0.927082	0.96359	50
P01619	1.00867	0.93193	0.968005	0
P13646	1.01177	0.933422	0.968148	0
Q9NR34	1.01056	0.938081	0.968148	66.6667
O75369	1.00635	0.93512	0.968148	66.6667
O75558	0.988239	0.935353	0.968148	50
Q02750	0.992732	0.937058	0.968148	83.3333
P02750	0.995672	0.937564	0.968148	0
Q69YQ0	0.991926	0.934726	0.968148	66.6667
Q9NP79	0.988899	0.935708	0.968148	83.3333
Q9ULA0	0.994336	0.937487	0.968148	33.3333
Q02809	0.990833	0.933724	0.968148	66.6667
P43490	0.995503	0.946305	0.973515	33.3333
P20774	0.993947	0.944144	0.973515	16.6667
Q86U17	1.00911	0.945827	0.973515	83.3333
Q96CM8	1.00578	0.9455	0.973515	50
Q9H0U4	0.994982	0.944776	0.973515	50
P58062	0.990653	0.947661	0.974155	50
Q96MG2	1.00944	0.948137	0.974155	50
O43314	1.00721	0.949431	0.974863	50
P16401	0.993412	0.952361	0.977247	16.6667
P57721	1.01594	0.955641	0.979365	83.3333
Q9BWP8	1.00201	0.955048	0.979365	0
P17987	1.00306	0.95799	0.981147	33.3333
O95865	1.00323	0.959381	0.981324	83.3333
Q04695	0.993417	0.958775	0.981324	0
Q9BRK5	1.00273	0.962694	0.982378	0
Q16891	0.98815	0.962859	0.982378	50
Q99832	0.997927	0.964208	0.982378	0
P15924	0.995504	0.962411	0.982378	0
P07477	1.00186	0.964683	0.982378	0
O43390	1.00873	0.96428	0.982378	83.3333
P04114	1.00172	0.962225	0.982378	0
Q9NR19	0.994465	0.970905	0.988089	83.3333
Q9NPA2	1.00353	0.973992	0.988731	50
A0A075B6H9	0.995838	0.972183	0.988731	0
P62979	1.00191	0.973932	0.988731	0
P07947	0.994835	0.973629	0.988731	66.6667
P29122	1.00103	0.975948	0.989525	0
O95299	1.00422	0.976004	0.989525	66.6667
P0DOX4	0.998377	0.97871	0.990599	0
P50897	0.998555	0.980461	0.990599	66.6667
P0DP25	1.00283	0.980482	0.990599	66.6667
P22061	0.997137	0.978847	0.990599	83.3333
Q9UBC9	1.00364	0.980754	0.990599	83.3333
P23490	0.997159	0.979379	0.990599	66.6667
Q14847	1.0013	0.986487	0.993484	33.3333
P02458	0.999186	0.986792	0.993484	33.3333
P55209	1.00142	0.987916	0.993484	33.3333
Q8N3T1	1.00123	0.986063	0.993484	33.3333
P02776	1.0015	0.984975	0.993484	0
P08590	0.99236	0.985867	0.993484	66.6667
Q96T23	1.00209	0.98793	0.993484	83.3333
P47756	0.999171	0.991855	0.996186	83.3333
P04054	1.00198	0.991619	0.996186	83.3333
O15240	0.999061	0.993094	0.996809	16.6667
Q71U36	1.00051	0.993752	0.996848	0
P11142	1.00032	0.995165	0.997023	16.6667
P14923	0.999569	0.995024	0.997023	0
P02749	0.999843	0.996294	0.997533	0
P55287	0.999629	0.998203	0.998824	83.3333
P08185	1.00004	0.999604	0.999604	16.6667

## Sheet: Supplementary Table 2
Supplementary Table 2: Result of the gene ontology overrepresentation analysis of the nominal significantly up-regulated proteins performed in ShinyGo (v. 0.80). Details are presented in the main manuscript.
Pathway	Observed	Percentage of up-regulated proteins	Background	Strength	Adjusted p-value (FDR)	URL	Genes
platelet aggregation	9	0.042654	79	13.9396	5.94668e-06	http://amigo.geneontology.org/amigo/term/GO:0070527	HSPB1 PLEK HBB LYN CTSG MMRN1 COMP PTPN6 PEAR1
complement activation	8	0.0379147	84	11.6532	8.60821e-05	http://amigo.geneontology.org/amigo/term/GO:0006956	C6 FCN3 C8A MBL2 A2M C7 C8G CFI
platelet activation	11	0.0521327	143	9.41218	8.77779e-06	http://amigo.geneontology.org/amigo/term/GO:0030168	HSPB1 PLEK HBB LYN GP9 CTSG APOE MMRN1 COMP PTPN6 PEAR1
coagulation	17	0.0805687	251	8.28721	2.784e-08	http://amigo.geneontology.org/amigo/term/GO:0050817	HSPB1 PLEK HBB F7 F12 LYN GP9 F11 CTSG APOE MMRN1 COMP PTPN6 GAS6 PEAR1 WAS LMAN1
reg. of body fluid levels	22	0.104265	422	6.37887	2.08586e-08	http://amigo.geneontology.org/amigo/term/GO:0050878	HSPB1 PLEK HBB F7 F12 FLG2 LYN GP9 F11 CTSG APOE MMRN1 COMP LSR PTPN6 CELSR2 PLEC GAS6 PEAR1 WAS LMAN1 NPR1
extracellular matrix organization	18	0.0853081	355	6.20408	4.52347e-07	http://amigo.geneontology.org/amigo/term/GO:0030198	DPT COL8A1 ADAMTS5 COL6A5 COL18A1 MMP1 SMOC1 CTSG AEBP1 COMP CCN2 FKBP10 ADAMTSL4 PBXIP1 GAS6 LTBP4 TLL1 SPINK5
humoral immune response	14	0.0663507	302	5.67224	4.58143e-05	http://amigo.geneontology.org/amigo/term/GO:0006959	TF CAMP DEFA4 C6 CTSG FCN3 C8A MBL2 A2M PTPN6 C7 SPINK5 C8G CFI
response to wounding	22	0.104265	619	4.34876	3.18133e-06	http://amigo.geneontology.org/amigo/term/GO:0009611	HSPB1 PLEK HBB F7 F12 PLEC ANXA6 LYN GP9 F11 CTSG APOE MMRN1 CD109 COMP PTPN6 FKBP10 GAS6 PEAR1 WAS LMAN1 CCN2
proteolysis	39	0.184834	1964	2.42972	4.32226e-05	http://amigo.geneontology.org/amigo/term/GO:0006508	CAPN1 TLL1 PCSK5 SGTA IDE CPN1 F12 SPINK5 UBQLN1 CTSB UBAP1 HP CDC26 F7 F11 HSP90AB1 GGT1 CTSG MIB1 APOE FCN3 ECM1 MBL2 RPS7 GAS6 MMP1 ASPH COMP CPVL AEBP1 AMBP CCN2 UQCRC2 ADAMTS5 CD109 A2M CFI LYN PLA2G7
immune system process	53	0.251185	3183	2.03738	4.44175e-05	http://amigo.geneontology.org/amigo/term/GO:0002376	F7 TF GGT1 PLVAP AZGP1 CAMP DEFA4 LYN C6 C7 FCN3 C8A GP9 C8G CTSG EIF2B1 EPRS1 PLA2G7 TKFC FCRL3 MBL2 A2M GAS6 CTR9 MPO ST3GAL1 WAS ATP6AP1 TTLL12 PTPN6 SMAP1 HSPA9 ACTR3 APOE TOP2A SPINK5 UBQLN1 ECM1 CD109 SPTA1 HMGB2 PLEC SSC5D MFAP5 CFI HP PLEK PBXIP1 IDE RPS14 RBP4 AMBP F12

## Sheet: Supplementary Table 3
Supplementary Table 3: Result of the gene ontology overrepresentation analysis of the nominal significantly down-regulated proteins performed in ShinyGo (v. 0.80). Details are presented in the main manuscript.
Pathway	Observed	Percentage of total down-regulated proteins	Background	Strength	Adjusted p-value (FDR)	URL	Genes
cell-substrate junction organization	7	0.0864198	104	19.7445	5.9724e-05	http://amigo.geneontology.org/amigo/term/GO:0150115	HRG RAC1 MMP14 ITGA5 ACTN2 APOD S100A10
negative reg. of hydrolase activity	11	0.135802	400	8.06702	7.48421e-05	http://amigo.geneontology.org/amigo/term/GO:0051346	SERPIND1 HRG APOA2 SERPINB12 LGALS3 LTF CSTA ANGPTL4 CRYAB ITIH2 TMED10
angiogenesis	11	0.135802	555	5.81407	0.000427632	http://amigo.geneontology.org/amigo/term/GO:0001525	ITGA5 SCG2 COL15A1 ANG HRG LEP PDCD6 MMP14 ANGPTL4 GPLD1 APOD
circulatory system development	17	0.209877	1150	4.33642	9.80411e-05	http://amigo.geneontology.org/amigo/term/GO:0072359	MYL2 ITGA5 SCG2 COL15A1 ANG HRG LEP PDCD6 ACTN2 MAPK1 PAM MMP14 G6PD ANGPTL4 GPLD1 APOD CRELD1
reg. of protein metabolic process	30	0.37037	2795	3.14862	8.46303e-06	http://amigo.geneontology.org/amigo/term/GO:0051246	SERPIND1 HRG PDGFC SERPINB12 LEP LGALS3 TXN LTF MAPK1 CRYAB GPLD1 CSTA CNDP1 ADAR ITLN1 APOD SF3B3 S100A10 PDCD6 LIPG HPX EIF2AK4 ITIH2 MMP14 TMED10 ANG CTSA RAC1 G6PD ITGA5
proteolysis	21	0.259259	1964	3.13659	0.000297946	http://amigo.geneontology.org/amigo/term/GO:0006508	SERPIND1 HRG PCYOX1 CNDP1 MMP14 SERPINB12 HPR LTF CTSA GPLD1 CSTA MMP3 SF3B3 S100A10 PDCD6 CRYAB PROC ADAMDEC1 ITIH2 KLK11 TMED10
tissue development	22	0.271605	2086	3.09378	0.000245805	http://amigo.geneontology.org/amigo/term/GO:0009888	KRT2 KRTDAP COL15A1 ITGA5 ASPN CSTA ACTN2 MAPK1 LFNG MMP14 G6PD DNASE1L2 LEP LGALS3 MYL2 PROC PDCD6 LTF GPLD1 TSKU RAC1 CRELD1
reg. of localization	27	0.333333	2945	2.68942	0.000171579	http://amigo.geneontology.org/amigo/term/GO:0032879	LGALS3 RAC1 PDGFC APOC4 S100A10 PON1 ACTN2 LIPG CRYAB HRG MMP14 APOA2 LEP ITLN1 APOD ANG PDCD6 MAPK1 DBN1 TXN PAM PFKM G6PD ITGA5 TMED10 GPLD1 PRAP1
anatomical structure morphogenesis	26	0.320988	2867	2.66027	0.000292473	http://amigo.geneontology.org/amigo/term/GO:0009653	DBN1 RAC1 ITGA5 SCG2 COL15A1 ANG LTF HRG LEP PDCD6 MAPK1 LFNG ASPN LIPA CRYAB PDGFC PAM MMP14 ANGPTL4 TSKU ACTN2 MYL2 GPLD1 S100A10 EIF2AK4 APOD
response to stress	35	0.432099	4424	2.32078	9.80411e-05	http://amigo.geneontology.org/amigo/term/GO:0006950	LTF HRG PROC WRNIP1 PDIA3 LEP APOD ANG HPR ITGA5 SF3B3 S100A10 MAPK1 LCN2 PRAP1 PDCD6 SERPIND1 LIPA CRYAB HPX EIF2AK4 LGALS3 PAM MMP14 APOA2 ADAR TSKU GPX3 ORM1 TXN G6PD MMP3 ANGPTL4 RAC1 SCG2

## Sheet: Supplementary Table 4
Supplementary Table 4: Expanded table with additional details corresponding to the proteins presented in the simplified Table 2 in the manuscript.
UniProt accession	Protein name	Gene name	Protein regulation	Adjusted p-value	Missing values	No. of matched unique peptides	Sequence coverage (%)	Theoretical MW [kDa]	Calc. pI
Q9NQZ6	Zinc finger C4H2 domain-containing protein	ZC4H2	2.25	0.0066	0	1	3.13	26.2	7.14
Q8IU81	Interferon regulatory factor 2-binding protein 1	IRF2BP1	2.77	0.0131	0	1	1.54	61.6	8.18
P02787	Serotransferrin	TF	1.16	0.0267	0	57	65.62	77	7.12
P01023	Alpha-2-macroglobulin	A2M	1.1	0.0267	0	53	47.69	163.2	6.46
P07357	Complement component C8 alpha chain	C8A	1.25	0.0267	0	11	24.83	65.1	6.47
Q96KN2	Carnosine dipeptidase 1	CNDP1	0.87	0.0267	0	17	43.59	56.7	5.3
P03950	Angiogenin	ANG	0.84	0.0267	0	11	66.67	16.5	9.64
P60903	Protein S100-A10	S100A10	0.79	0.0384	16.67	2	27.84	11.2	7.37
P05164	Myeloperoxidase	MPO	1.73	0.0439	0	5	9.53	83.8	8.97
P60985	Keratinocyte differentiation-associated protein	KRTDAP	0.74	0.0439	0	2	28.28	11	7.42
P20594	Atrial natriuretic peptide receptor 2	NPR2	1.4	0.0439	50	1	0.57	116.9	6.87
Q92918	Mitogen-activated protein kinase kinase kinase kinase 1	MAP4K1	2.28	0.0439	66.67	1	0.84	91.2	8.34
P08709	Coagulation factor VII	F7	1.38	0.0447	0	3	10.73	51.6	7.23
P11388	DNA topoisomerase 2-alpha	TOP2A	1.4	0.0496	0	1	1.05	174.3	8.72
P03956	Interstitial collagenase	MMP1	1.31	0.0496	0	5	12.15	54	6.96
P06310	Immunoglobulin kappa variable 2-30	IGKV2-30	1.2	0.0496	0	3	41.67	13.2	8.51
P10643	Complement component C7	C7	1.16	0.0496	0	24	33.93	93.5	6.48
P14174	Macrophage migration inhibitory factor	MIF	1.35	0.0496	0	3	23.48	12.5	7.88
P02746	Complement C1q subcomponent subunit B	C1QB	1.21	0.0496	0	6	22.92	26.7	8.63
P08603	Complement factor H	CFH	1.08	0.0496	0	50	51.75	139	6.61
P04439	HLA class I histocompatibility antigen, A alpha chain	HLA-A	1.28	0.0496	0	4	25.21	40.8	6
P80108	Phosphatidylinositol-glycan-specific phospholipase D	GPLD1	0.9	0.0496	0	24	30.83	92.3	6.37
P22352	Glutathione peroxidase 3	GPX3	0.82	0.0496	0	14	44.25	25.5	8.13
P38646	Stress-70 protein, mitochondrial	HSPA9	2.32	0.0496	83.33	2	5.45	73.6	6.16

## Sheet: Supplementary Table 5
Supplementary Table 5: Pearson's correlation between quantified proteins and aorta diameter.
UniProt accesion	Pearson's correlation	p-value
Q9NQZ6	0.463656	4.17786e-06
P02787	0.449693	8.72931e-06
Q8IU81	0.388918	0.000151674
P25311	0.38268	0.000197322
P07357	0.37188	0.000307392
P06310	0.365355	0.000398842
P08603	0.359219	0.000506998
P02746	0.358806	0.00051516
P09486	0.352792	0.000648574
P20674	0.351313	0.00068589
Q9Y383	0.349874	0.000724053
P00751	0.349069	0.000746253
P31946	0.347561	0.000789509
Q92616	0.346195	0.000830636
P36871	0.344409	0.000887377
P42765	0.343467	0.000918714
A0A0B4J1V2	0.342495	0.000952114
Q8N2S1	0.341482	0.000988045
P49257	0.339409	0.00106553
P00738	0.337674	0.00113456
P10412	0.337064	0.0011598
P25325	0.336422	0.00118688
Q13361	0.334676	0.0012635
P01023	0.332155	0.00138206
Q11201	0.331607	0.0014091
P05164	0.330754	0.00145222
P0DOX2	0.330092	0.00148649
P10643	0.329295	0.00152868
P14735	0.328919	0.00154898
P27824	0.327698	0.00161657
P11388	0.326157	0.00170568
O43897	0.325147	0.00176643
Q86X29	0.325034	0.00177339
P22735	0.324343	0.00181622
Q96AQ6	0.321405	0.00200908
Q8IUX7	0.320437	0.00207655
P01591	0.320318	0.002085
P19971	0.320245	0.0020902
P05408	0.317725	0.00227657
P05156	0.317642	0.002283
P26583	0.316252	0.00239238
O43765	0.315538	0.00245038
P02753	0.314111	0.00257006
P61158	0.313991	0.00258035
Q14393	0.31319	0.00265014
Q13886	0.313072	0.00266056
P07360	0.311258	0.0028253
Q9BX97	0.309365	0.00300699
Q00796	0.307908	0.00315395
Q13228	0.307894	0.00315534
P08709	0.304147	0.00356325
P34932	0.303641	0.00362184
P14174	0.302085	0.00380733
P36980	0.299141	0.00418165
P62263	0.298595	0.00425453
Q16775	0.298091	0.0043228
P0DOY2	0.296833	0.00449761
P62937	0.296361	0.00456477
A0A075B6R9	0.29574	0.00465465
Q08257	0.294542	0.00483226
Q6UWW8	0.293588	0.00497794
Q92824	0.291533	0.00530519
Q8IZA0	0.28839	0.0058425
P62277	0.288309	0.00585699
P04217	0.288118	0.0058913
P30626	0.287376	0.00602603
Q00839	0.287017	0.00609212
P29144	0.285754	0.00632987
P04439	0.284656	0.00654341
A0A075B6J9	0.284384	0.00659717
Q96GP6	0.282481	0.00698481
Q9BU40	0.281215	0.0072538
P01780	0.279654	0.00759794
P36959	0.279462	0.00764141
P08133	0.279417	0.00765146
Q12794	0.278538	0.00785285
Q96AE4	0.278055	0.00796536
Q9H8L6	0.277456	0.00810706
P08567	0.277303	0.00814351
P01833	0.276804	0.00826368
P07858	0.275896	0.00848608
Q9Y2I6	0.275131	0.00867775
P62081	0.273954	0.00897991
P02768	0.272618	0.00933428
Q9H3G5	0.271896	0.00953062
Q53H76	0.271541	0.00962853
P18085	0.270465	0.00993085
P08311	0.269095	0.0103273
P81605	0.268582	0.0104796
Q92954	0.268282	0.0105695
P03956	0.267799	0.0107154
Q01518	0.267435	0.0108268
Q07507	0.266057	0.0112571
O00571	0.265123	0.0115571
Q92994	0.26293	0.0122893
Q9C075	0.262586	0.0124079
Q641Q3	0.262412	0.0124681
Q13214	0.261201	0.0128949
Q9Y5B6	0.26054	0.0131329
P02656	0.260125	0.0132845
O43670	0.258009	0.0140808
P16109	0.257303	0.0143556
O00299	0.255058	0.0152603
Q9UM07	0.254211	0.0156143
Q8WWM7	0.253712	0.0158262
P62879	0.251653	0.0167269
P29350	0.251041	0.0170028
Q04917	0.249847	0.0175526
P07814	0.248877	0.0180109
P20073	0.246727	0.0190625
Q6YHK3	0.246558	0.0191476
Q8IYX8	0.245863	0.0195002
Q69YL0	0.245572	0.0196493
P68371	0.243119	0.0209467
P02649	0.242988	0.0210176
O75339	0.242407	0.0213363
Q9Y6C2	0.242297	0.0213976
P55103	0.241916	0.0216093
P62750	0.241862	0.021639
Q13093	0.241685	0.0217381
P26927	0.24079	0.0222455
P36543	0.23865	0.0234993
P16402	0.238496	0.0235919
P02760	0.238006	0.0238881
Q9BZH6	0.236521	0.0248054
P07384	0.23501	0.0257698
Q86YZ3	0.234233	0.0262782
P25098	0.233587	0.0267069
Q9ULZ9	0.233531	0.0267446
Q6UY14	0.233229	0.0269472
P02549	0.230261	0.0290108
Q15149	0.230236	0.029029
P16403	0.229759	0.0293729
P49747	0.229105	0.0298498
Q9H8M5	0.228889	0.030009
P08519	0.22885	0.0300379
Q96AT9	0.228171	0.0305428
Q9H8V3	0.228056	0.0306292
O43866	0.226437	0.0318652
P69905	0.226124	0.0321089
Q8IWZ3	0.224662	0.0332685
Q96PD5	0.223797	0.0339706
P51888	0.223094	0.0345508
P62136	0.222199	0.0353007
Q9UMX0	0.222022	0.0354513
Q08380	0.220929	0.0363891
P68104	0.220174	0.0370491
P01700	0.219727	0.0374449
Q9UBP4	0.219657	0.0375074
P29279	0.219548	0.0376044
P10768	0.219436	0.0377048
P16152	0.219429	0.037711
O00391	0.217453	0.0395129
Q8NDC0	0.217438	0.0395262
P02655	0.217104	0.0398376
P00748	0.217086	0.0398549
P26572	0.21678	0.0401426
P05771	0.216754	0.0401671
P00451	0.216723	0.0401957
P15169	0.215787	0.0410873
P08238	0.214307	0.0425291
P46781	0.213567	0.0432656
A0A075B6K4	0.212783	0.0440581
O14672	0.212686	0.0441568
P06702	0.211966	0.0448957
Q6UWP8	0.211618	0.0452564
Q8N1N4	0.210731	0.0461883
Q14847	0.210532	0.0463991
P0DP04	0.209705	0.047285
Q15942	0.208241	0.0488864
Q9H497	-0.211208	0.0456854
P30101	-0.215267	0.0415884
Q96S55	-0.215854	0.0410228
P19823	-0.221523	0.0358766
P00352	-0.224352	0.0335188
Q9UK55	-0.224471	0.0334223
P04003	-0.224696	0.0332404
P20851	-0.224741	0.0332048
Q9Y5X9	-0.225286	0.032769
O15204	-0.227441	0.0310934
Q9BXN1	-0.228095	0.0305992
O75083	-0.22947	0.0295825
P17931	-0.2318	0.027925
P10916	-0.237031	0.0244874
P55056	-0.237493	0.0242018
Q9NRA1	-0.242494	0.0212883
P10599	-0.248842	0.0180273
A0A1B0GTC6	-0.249128	0.0178912
P05546	-0.254981	0.0152921
O75340	-0.258659	0.0138318
P63000	-0.264979	0.011604
Q9Y315	-0.26515	0.0115484
P02763	-0.265315	0.0114947
Q9UBX7	-0.26573	0.0113614
P05090	-0.269229	0.0102881
Q9UHG3	-0.271207	0.00972143
Q8WUA8	-0.273561	0.009083
P51884	-0.274961	0.00872081
P04070	-0.2811	0.00727875
Q8WWA0	-0.297414	0.00441615
Q96P63	-0.301312	0.00390255
Q96KN2	-0.305773	0.00338081
P50542	-0.307328	0.00321418
P80108	-0.315059	0.00248996
Q9BY76	-0.318097	0.00224813
Q15517	-0.326009	0.00171442
Q96HD1	-0.346425	0.000823576
P60985	-0.356234	0.000568792
P22352	-0.358297	0.000525389
P60903	-0.371484	0.000312339
P03950	-0.429836	2.358e-05

## Sheet: Supplementary Table 6
Henriksson et al.	Reference plasma concentration (ng/ml)		Palstrøm et al. (current study)	Reference plasma concentration (ng/ml)
Q6IB77	0.011		Q93034	0.0028
Q13043	0.024		Q12912	0.003
O95147	0.031		Q7L5Y1	0.0033
P35221	0.061		Q6P3W7	0.0034
P63279	0.11		P25098	0.0035
Q92832	0.12		P21912	0.0036
Q99829	0.27		Q15208	0.0038
Q9Y3B8	0.35		Q14232	0.0042
P04062	0.38		Q14BN4	0.0042
P63167	0.52		O95218	0.0042
Q8WVV4	0.67		O75829	0.0043
P30039	0.7		Q9NRW7	0.0043
Q6ZVX7	0.81		P25686	0.0045
P01036	2.8		Q15382	0.0052
P02794	4		P53609	0.0053
P47929	5.2		Q13547	0.0053
P04080	5.3		P11388	0.0054
O14793	5.5		Q8NBJ5	0.0056
P31944	5.8		Q96FZ7	0.0057
Q05707	9.4		P52701	0.0058
P27824	12		Q13617	0.0061
P29508	15		P16519	0.0064
Q9NSB4	15		Q16527	0.0065
P25786	20		Q86X55	0.0067
P27930	21		Q92522	0.0073
P49913	22		Q9NS86	0.0076
O43493	23		O94929	0.0083
P07355	23		Q9Y383	0.0087
Q08554	23		P12643	0.0094
P20933	24		P08621	0.0096
P20930	26		Q7L014	0.0098
O00602	27		P26196	0.01
P26992	32		Q9NPC4	0.01
Q13508	33		Q96PK6	0.01
Q13867	33		Q9BXS4	0.01
Q5T749	34		Q9UQ53	0.01
Q7Z7M8	34		Q96MG2	0.01
Q9UBG0	34		Q9NR19	0.01
Q12866	36		Q9UNA0	0.011
P04179	37		Q9H497	0.011
P37837	37		Q6ZNJ1	0.011
P01854	38		O14617	0.011
P31947	42		O14656	0.011
Q15828	45		Q6NUJ1	0.011
P11362	46		Q9BXP5	0.011
Q5D862	47		P46734	0.012
Q9NQ38	48		Q13492	0.012
P80723	51		Q9UGI8	0.012
P00441	52		P53801	0.012
Q8IZF2	53		Q08431	0.013
Q9NZK5	53		O60240	0.013
Q9UBQ6	53		Q9BXS5	0.014
P02812	56		Q9H3N1	0.014
Q9HBR0	56		P46779	0.015
P14923	59		P82970	0.016
P34096	59		Q5SGD2	0.016
Q9NY97	63		Q9UI12	0.017
P07738	64		Q16849	0.017
Q8NBJ4	72		Q8NBZ7	0.017
P02786	73		P78344	0.018
Q8N1N4	73		Q9BX97	0.018
P78386	77		Q96IJ6	0.018
P09960	78		P25685	0.019
Q8N149	85		P24941	0.019
Q9BTY2	86		P08240	0.019
P02144	87		P36543	0.02
A1L4H1	88		Q96EM0	0.02
P78385	90		Q9NTX5	0.021
Q04721	95		P49903	0.021
Q16706	98		Q96DE0	0.021
P02792	100		Q9Y2Z0	0.023
Q02413	100		Q9Y5P6	0.024
O76013	110		Q13043	0.024
P15924	110		Q14566	0.024
P40189	110		Q8N3T1	0.024
Q16270	110		Q14157	0.025
Q96S96	110		Q5SSJ5	0.025
O95479	120		Q9H0P0	0.025
P10586	120		P27361	0.026
P62805	120		P55735	0.026
Q9NPR2	120		P62316	0.027
P12821	130		P62910	0.028
P16930	140		Q8N1G4	0.028
P60174	140		P51570	0.028
Q92764	140		P09237	0.029
P19022	160		Q969M7	0.03
P26038	160		P12838	0.031
P27487	160		Q9UHX1	0.031
Q86U17	160		P57737	0.032
P35916	170		Q53H82	0.033
Q6YHK3	170		O94979	0.033
Q99784	170		Q6GMV3	0.035
P11142	190		P54803	0.035
P24592	210		O15371	0.036
Q13201	210		P46781	0.037
Q14525	210		Q9HA64	0.038
Q07954	230		A6NH11	0.039
Q92859	230		P52594	0.04
P24593	240		P51911	0.043
P54289	250		O00587	0.043
P03950	260		Q9Y3Z3	0.043
Q99969	260		Q9UM07	0.044
P05109	270		Q15393	0.045
P11279	270		P42766	0.047
P13473	270		P13073	0.047
P23470	270		P22087	0.047
P22692	280		Q96AE4	0.048
P81605	280		O75635	0.048
Q8N6C8	280		Q9UHF0	0.049
Q13103	290		O60884	0.051
P14618	310		P05114	0.051
Q6UWP8	310		Q96M27	0.051
Q7Z7M0	310		P05408	0.052
Q9UJJ9	310		Q6IAA8	0.052
Q12860	320		Q9UHB6	0.053
Q8NBP7	320		P50238	0.053
P33908	370		P46459	0.054
P08294	390		O95372	0.054
P13598	390		P48556	0.054
Q9UHG3	410		Q96F85	0.055
P07195	430		P35612	0.056
Q14515	430		Q96HF1	0.056
P00918	450		P09529	0.057
P18065	480		P98082	0.057
P54108	490		P30273	0.059
P04075	500		P55010	0.06
Q9UNN8	530		Q6NVY1	0.061
O14786	560		Q9BY32	0.061
P02788	560		Q9NTJ5	0.061
P12955	560		Q9H0E2	0.062
P04040	570		P09874	0.064
Q04695	570		P10916	0.065
Q9NQ79	570		P49441	0.065
P22891	600		P62269	0.065
P07998	640		Q8WVM8	0.068
P16070	660		Q8WWM7	0.069
P32119	670		P59768	0.069
O00187	690		Q9UBC9	0.07
Q13822	700		Q9NRA1	0.071
P11021	720		Q86X76	0.073
P01833	730		P98179	0.074
P55056	810		Q13501	0.074
P15144	840		O43776	0.074
Q13740	840		P51572	0.075
P19320	890		Q9H2U2	0.076
Q7Z794	900		Q9Y3Q8	0.076
Q15485	910		Q8WUW1	0.076
P06702	950		P46783	0.077
P07333	960		Q96Q06	0.077
P61626	990		O75955	0.079
P09172	1000		Q6UXB2	0.08
O95678	1100		P62847	0.084
P04406	1100		Q02750	0.084
P07359	1100		O43765	0.085
P98160	1100		Q96AY3	0.086
P08779	1300		P46821	0.086
P61769	1300		Q96GD0	0.087
Q6EMK4	1300		O60841	0.088
Q86YZ3	1300		Q13263	0.09
P02533	1400		P60866	0.091
P11226	1400		P16298	0.092
P20851	1400		Q96AC1	0.092
Q9Y5Y7	1700		P11234	0.093
O00391	1800		P20929	0.094
P01034	1800		P39019	0.095
P05154	1900		P58062	0.098
P48740	1900		P49755	0.1
Q6UXB8	1900		Q96P70	0.1
P17936	2200		Q8N128	0.1
P43251	2300		P10301	0.1
P01591	2400		Q16891	0.1
P01706	2400		Q96S86	0.11
Q92954	2600		O75787	0.11
P00746	2700		P15104	0.11
P02745	2700		P18084	0.11
P01721	2800		O75396	0.11
P03951	2800		Q08209	0.11
P13647	2900		Q96AQ6	0.12
P02747	3000		Q96AT9	0.12
Q9UGM5	3000		P46976	0.12
Q9Y6R7	3300		P62277	0.12
P00915	3400		P26373	0.12
P07360	3600		Q9Y303	0.12
O43866	3800		P13674	0.12
P02741	3900		Q14254	0.12
P27918	4000		Q96I99	0.12
P22352	4200		O43633	0.12
P05160	4900		P03956	0.13
P36980	4900		Q92734	0.13
P04275	5000		Q9UBQ0	0.13
P26927	5200		P05166	0.14
P00740	5400		P42166	0.14
P01700	5400		Q9Y6B6	0.14
P06276	5500		P28845	0.14
Q04756	5900		O60437	0.14
O14791	6100		P13284	0.14
Q96IY4	6100		P61221	0.15
P0DJI8	6300		P61353	0.15
Q16610	6400		Q8WWX9	0.15
P01767	6900		P01275	0.15
P35908	6900		Q15389	0.15
P01593	7300		P22695	0.16
P01880	7500		Q6PCB0	0.16
P00742	7900		P61225	0.16
P07225	8100		P01210	0.16
O75636	8700		P60903	0.17
Q9NZP8	8800		P28482	0.17
P01824	9200		P53597	0.17
P12259	9400		P61201	0.17
P15169	9500		Q96I15	0.17
P80748	9500		O75131	0.17
P01597	10000		A6NDG6	0.17
P07357	10000		Q9NP79	0.17
P07358	10000		Q92824	0.18
P02654	11000		Q9Y2Q3	0.18
P23142	12000		Q96C19	0.18
P13645	13000		Q9UJM8	0.18
P13671	13000		Q08397	0.19
P68871	14000		Q00872	0.19
P08519	15000		P53621	0.19
P35527	15000		P50570	0.19
P43652	15000		P50897	0.19
Q03591	16000		Q53H76	0.2
O75882	17000		Q5VVQ6	0.2
P01611	17000		P31942	0.2
P22792	17000		O95379	0.2
P05543	18000		P53990	0.2
P06312	18000		P49767	0.2
P69905	18000		P50995	0.21
Q06033	18000		Q96QA5	0.21
A0M8Q6	20000		Q9NR45	0.21
P51884	21000		Q9H1Z8	0.21
P02649	23000		O95394	0.21
P02743	23000		O95841	0.22
P04264	23000		Q8IW45	0.22
P06681	24000		P37235	0.22
P36955	25000		P14735	0.23
P02655	27000		P38571	0.23
P02656	27000		Q16401	0.23
P19652	29000		P14868	0.23
P04196	34000		P36969	0.23
P15814	35000		P62241	0.23
P04004	37000		Q92616	0.24
P05155	37000		P43405	0.24
P10909	37000		P17980	0.24
P02760	40000		P31040	0.24
P05546	40000		P12081	0.24
P01031	41000		Q04637	0.24
P01780	45000		Q9NRR1	0.24
P02763	45000		P08237	0.25
P25311	46000		Q14032	0.25
P08697	47000		O95866	0.26
P02748	48000		O00571	0.26
P01042	49000		O14558	0.26
P01764	49000		Q9BT78	0.26
P19823	52000		P36542	0.26
Q96PD5	52000		Q99729	0.27
P00734	54000		O75608	0.27
P00747	54000		P36952	0.28
P02652	60000		P30566	0.28
P06727	66000		Q99988	0.28
P00739	67000		Q14764	0.28
P04217	72000		P22102	0.28
P01871	78000		O43390	0.28
P02751	80000		A8TX70	0.29
P02766	80000		P13521	0.29
P02679	81000		Q9BU40	0.29
Q14624	83000		P30711	0.29
P19827	95000		Q9Y315	0.3
P01008	110000		O76003	0.3
P02765	110000		P84095	0.3
P02774	110000		Q969T9	0.3
P02753	120000		P35573	0.3
P00738	130000		Q9BUL8	0.3
P01011	130000		P62750	0.31
P02647	130000		P61247	0.31
P02675	130000		P08254	0.31
P02787	130000		P22307	0.31
P08603	130000		P20674	0.32
P06396	150000		Q9H479	0.32
P02671	160000		Q9Y3I1	0.32
P01009	180000		Q9HCY8	0.32
P0C0L4	200000		Q53GG5	0.32
P04114	210000		P56202	0.32
P01024	220000		Q5T750	0.32
P02790	230000		P35625	0.33
P01023	270000		P23396	0.33
P00450	370000		P35613	0.33
P02768	860000		O43294	0.33
A2NJV5			Q6UXI9	0.33
A6NCN2			P45880	0.34
O14607			Q9UBU3	0.34
O43149			Q15165	0.35
O60500			Q9BQB4	0.35
O60542			P07305	0.35
O75015			P63010	0.36
O75106			Q9UI42	0.37
O75794			P49593	0.37
O75900			P04062	0.38
O95864			Q53RD9	0.38
P04259			P62333	0.39
P0CG48			P35558	0.39
P0DUB6			P52272	0.4
P19532			Q9Y2S2	0.4
P31151			Q15904	0.41
P38435			Q15102	0.41
P42229			Q8IZP0	0.41
P53805			Q8IVF2	0.41
P63267			Q9NRV9	0.42
Q13395			P29218	0.42
Q15878			Q13444	0.42
Q53GT1			Q13214	0.43
Q5T619			Q14677	0.43
Q67FW5			P41218	0.44
Q68D20			P05771	0.44
Q71UI9			Q5JS37	0.44
Q7LG56			P02511	0.45
Q7RTX0			P13804	0.45
Q86WD7			Q00013	0.45
Q8N159			Q96F07	0.46
Q8TBZ0			O95084	0.46
Q8TD26			P05161	0.47
Q8TES7			P46782	0.47
Q96AV8			Q16762	0.47
Q96AZ6			P55263	0.48
Q96GM1			P29144	0.48
Q96JB8			Q14204	0.49
Q96JM3			Q11201	0.5
Q9BQ89			P50148	0.5
Q9BYT5			Q08211	0.5
Q9UPQ4			P09496	0.51
			P63244	0.51
			Q9H3K6	0.52
			P07814	0.52
			P63167	0.52
			O43175	0.52
			Q8IZA0	0.53
			Q9UBG3	0.54
			P52943	0.54
			Q14344	0.54
			Q9H223	0.54
			Q92882	0.55
			P07948	0.56
			P55291	0.56
			O75116	0.57
			O60701	0.58
			P23246	0.58
			Q8NES3	0.59
			P00813	0.59
			Q9NP84	0.59
			P62424	0.59
			Q8IUI8	0.59
			Q14213	0.6
			O75558	0.6
			Q96NY7	0.61
			Q9NZL9	0.61
			P55809	0.61
			O43897	0.62
			P60891	0.62
			P00750	0.62
			Q14103	0.62
			P04843	0.62
			Q96A32	0.62
			Q6UWW8	0.63
			Q02878	0.63
			P28676	0.63
			Q96EP5	0.64
			P14555	0.65
			P24158	0.66
			P04085	0.67
			Q76M96	0.67
			O14672	0.67
			Q15181	0.67
			Q8WVV4	0.67
			P20073	0.68
			P51991	0.69
			O00622	0.69
			P25398	0.69
			P62081	0.7
			P30039	0.7
			Q8WTU2	0.7
			Q9BSJ8	0.71
			Q9C075	0.73
			Q15056	0.73
			Q5TDH0	0.73
			O00499	0.74
			O95954	0.74
			P22735	0.75
			Q9H3G5	0.77
			Q6UXH0	0.77
			P05141	0.78
			P01127	0.78
			P50454	0.79
			Q9NS62	0.79
			P22234	0.79
			Q6ZVX7	0.81
			P41250	0.81
			O00233	0.82
			Q7LDG7	0.82
			P36578	0.83
			P18510	0.83
			P32969	0.83
			P34913	0.84
			Q5SQ64	0.85
			Q9UBV8	0.85
			Q13011	0.85
			P61163	0.85
			P42768	0.86
			O60506	0.88
			P49411	0.89
			P07741	0.89
			O76076	0.89
			Q7L7X3	0.9
			P35813	0.9
			Q9BX93	0.92
			Q12797	0.94
			P06280	0.97
			Q9Y240	0.98
			P43490	0.98
			P26583	0.99
			Q16643	1
			P01160	1
			P00167	1
			Q13630	1
			Q6P988	1
			Q13724	1.1
			P11586	1.1
			P36959	1.1
			Q92598	1.1
			Q13683	1.1
			Q9UK05	1.1
			Q9UBR1	1.1
			Q8IZ83	1.1
			P07910	1.1
			Q99719	1.1
			P14866	1.1
			O76074	1.1
			Q9UP52	1.1
			P62263	1.2
			Q9UMX0	1.2
			Q9BXN1	1.2
			P38606	1.2
			P50281	1.2
			Q9Y5X9	1.2
			P52597	1.2
			Q96TA1	1.2
			P08865	1.2
			Q6UWL2	1.2
			P48507	1.2
			P05204	1.2
			Q12794	1.3
			O60844	1.3
			Q9NRX4	1.3
			P55957	1.3
			P63208	1.3
			Q9NQR4	1.3
			Q9UKZ9	1.3
			P09525	1.3
			Q00266	1.3
			Q00839	1.4
			P30626	1.4
			Q01813	1.4
			Q9Y613	1.4
			Q13813	1.4
			Q96HC4	1.4
			P12532	1.4
			P51452	1.4
			Q9H939	1.4
			P31943	1.4
			O43488	1.4
			Q14644	1.4
			Q15833	1.4
			Q9BR76	1.4
			Q9NR34	1.4
			Q13361	1.5
			P29692	1.5
			Q27J81	1.5
			P48643	1.5
			P0DP57	1.5
			P30153	1.5
			Q13094	1.5
			P30405	1.5
			Q92673	1.5
			Q9NR12	1.5
			P17931	1.6
			P17540	1.6
			Q969E1	1.6
			P61586	1.6
			P30040	1.6
			A0A1B0GTC6	1.7
			P29972	1.7
			Q9H0B8	1.7
			O60476	1.7
			Q96EG1	1.7
			Q04760	1.7
			P30048	1.7
			P19367	1.7
			P29122	1.7
			Q9BY76	1.8
			P25815	1.8
			P54920	1.8
			P48061	1.8
			P43487	1.9
			Q13404	1.9
			Q16822	1.9
			Q15019	1.9
			Q9UHG2	1.9
			P49247	1.9
			P49189	1.9
			Q9UKU9	1.9
			P00387	1.9
			Q9BUD6	2
			Q14914	2
			P07954	2
			P12931	2
			P16452	2
			P24666	2
			Q13576	2
			Q16775	2.1
			Q70J99	2.1
			P00505	2.1
			Q8NCW5	2.1
			P02818	2.1
			P49773	2.1
			P04054	2.1
			O75340	2.2
			P18085	2.2
			P26599	2.2
			Q13835	2.2
			Q6FHJ7	2.2
			O00161	2.2
			Q9UBQ7	2.2
			Q9UHL4	2.2
			O95865	2.2
			O15240	2.2
			Q9H4F8	2.3
			Q15365	2.3
			P08133	2.3
			P28062	2.3
			P52888	2.3
			P09417	2.3
			Q9Y2T3	2.3
			Q96C24	2.3
			Q8TDL5	2.3
			Q02809	2.3
			P11166	2.4
			Q8WUJ3	2.4
			O75223	2.4
			Q01082	2.4
			P49327	2.5
			O75976	2.5
			P14324	2.5
			O60234	2.5
			Q96KP4	2.5
			P84085	2.5
			Q00796	2.6
			O00754	2.6
			Q75N90	2.6
			P42765	2.7
			Q96IU4	2.7
			P62136	2.7
			P49368	2.7
			Q9BRK5	2.7
			P13693	2.8
			O14983	2.8
			P21926	2.8
			P62879	2.8
			P60953	2.8
			P01036	2.8
			P21549	2.8
			O60610	2.8
			P51888	2.9
			P32320	2.9
			O15230	2.9
			Q86UE4	2.9
			P23490	2.9
			Q7Z4W1	3
			Q96GP6	3.1
			P16615	3.1
			Q16555	3.1
			Q13217	3.1
			P15907	3.1
			P09110	3.2
			P08311	3.2
			Q99536	3.2
			P58166	3.2
			Q9GZM7	3.2
			P48163	3.2
			Q9NPA2	3.2
			P02458	3.2
			Q86X29	3.3
			P14174	3.4
			Q8WUA8	3.4
			Q08495	3.4
			Q9UQ80	3.4
			P78371	3.4
			P17987	3.4
			P55786	3.5
			P50990	3.5
			P63000	3.6
			P25325	3.6
			P23229	3.6
			P01236	3.6
			P61106	3.7
			Q9NZD4	3.7
			P62826	3.7
			Q9NRN5	3.8
			Q8TC12	3.8
			P21695	3.8
			P07203	3.8
			Q6NW40	3.8
			P48960	3.8
			P22061	3.8
			Q08257	3.9
			P62873	3.9
			Q01995	3.9
			P17655	3.9
			Q99832	3.9
			Q07507	4
			P40227	4
			O14960	4
			P19440	4.1
			O95897	4.1
			P00966	4.1
			P11940	4.1
			P35754	4.1
			P11413	4.2
			O15145	4.2
			P15153	4.2
			P31948	4.3
			P14770	4.3
			Q96AG4	4.3
			P11766	4.4
			P31025	4.4
			Q99542	4.4
			Q14393	4.5
			Q9UGT4	4.5
			Q8WUM4	4.5
			P61026	4.6
			Q92686	4.6
			Q8WWA0	4.7
			O95967	4.8
			P06703	4.8
			P38646	4.9
			P60981	4.9
			P61006	4.9
			P40121	4.9
			Q9UKU6	5
			P05107	5
			P28838	5
			Q99674	5.1
			P04156	5.2
			P47929	5.2
			P04080	5.3
			P60842	5.3
			P08590	5.3
			Q86VP6	5.4
			Q9ULA0	5.4
			Q96QR1	5.5
			O00748	5.6
			Q9UJU6	5.6
			P29350	5.7
			O75356	5.8
			P31944	5.8
			O75367	5.8
			P31939	5.9
			P61978	5.9
			P08758	5.9
			Q93052	5.9
			P48735	6
			P48506	6
			P62820	6.1
			Q9BS26	6.2
			Q96P63	6.3
			P49862	6.3
			Q8NBS9	6.3
			O00194	6.3
			P23526	6.3
			P59998	6.4
			P08397	6.4
			Q15293	6.4
			P10253	6.4
			O94919	6.5
			Q14574	6.5
			Q9Y6C2	6.6
			P11217	6.7
			P16671	6.7
			Q93084	6.7
			O60568	6.7
			P02545	6.8
			P05060	6.8
			Q15149	7
			P13224	7
			Q13275	7
			Q3LXA3	7.1
			O14773	7.1
			Q9H4A4	7.2
			P16083	7.2
			P22626	7.2
			Q9H0U4	7.3
			Q04446	7.5
			P30044	7.5
			P30613	7.6
			Q16378	7.6
			O60664	7.7
			Q06323	7.7
			P58335	7.8
			P49721	7.9
			P14207	8
			Q99439	8
			P55287	8.1
			P31327	8.2
			Q9H4M9	8.2
			P04899	8.3
			Q9BWD1	8.6
			P16152	8.7
			P00492	8.7
			Q9UBX1	8.8
			O94769	8.8
			P47756	9
			P41159	9.2
			P21399	9.3
			P04632	9.3
			P26447	9.3
			P25705	9.3
			P26572	9.4
			P13497	9.4
			Q9GZT8	9.5
			P51149	9.5
			O75339	9.7
			P29279	9.9
			O95274	9.9
			P28070	9.9
			Q14166	10
			P12110	10
			P21291	10
			P05089	10
			P40926	10
			Q01469	11
			Q96D15	11
			P25789	11
			Q13642	11
			P09622	11
			Q14623	11
			P08319	11
			P07093	11
			P19971	12
			P27824	12
			Q641Q3	12
			Q92945	12
			P10768	12
			Q8WZ42	12
			P20618	12
			Q9UBX5	12
			Q14112	12
			P25788	12
			P03973	12
			O96009	12
			Q6P179	12
			Q9NZN3	12
			P16278	12
			Q8N2S1	13
			Q10471	13
			Q15238	13
			Q08188	13
			P14649	13
			Q13609	13
			P48594	13
			P04424	13
			P16401	13
			Q15517	14
			P34932	14
			P49257	14
			Q96HD1	14
			Q14019	14
			Q14517	14
			Q13421	14
			P17900	14
			P07307	14
			Q7Z5L0	14
			O15143	14
			Q14847	14
			P60985	15
			P07384	15
			P01040	15
			P16402	15
			Q6Q788	15
			P29508	15
			P00367	15
			P09382	15
			Q00610	15
			P81172	15
			P11216	15
			P55209	15
			P06737	16
			P28066	16
			P13533	16
			Q14767	16
			P11150	16
			P48059	16
			P39059	17
			P13501	17
			P08575	17
			O75874	17
			P24298	17
			P55285	17
			Q14242	17
			Q9H4G4	17
			Q15084	18
			P53634	18
			P00995	18
			P05976	18
			P04792	19
			Q9UBX7	19
			P08493	19
			Q9ULV4	19
			Q14314	19
			P16403	19
			P36871	20
			Q9UBP4	20
			Q9NPG4	20
			Q9HBI1	20
			P00568	20
			P25786	20
			Q9UEW3	20
			P05121	20
			P27105	20
			Q99972	21
			O15204	21
			Q9UBW5	21
			P55268	21
			Q9H6X2	21
			P49913	22
			Q9HCU4	22
			P46531	22
			P98095	22
			Q8NDA2	22
			P08648	23
			Q03154	23
			P55103	23
			P12277	23
			P06576	23
			P07355	23
			Q08554	23
			P10599	24
			Q14697	24
			Q02487	24
			O75369	24
			P16157	25
			P61158	26
			P13489	26
			P20930	26
			P13535	26
			P35609	27
			O00602	27
			P00451	27
			Q92743	27
			P12883	28
			P07327	28
			Q9NZT1	29
			Q13418	29
			Q14247	29
			P17301	29
			Q6E0U4	29
			Q7Z406	30
			P00325	30
			O60462	31
			Q9NZ08	31
			P24844	31
			P23284	31
			Q9BQE5	31
			P10412	32
			P50552	32
			Q92520	32
			Q14956	32
			P23381	34
			Q5T749	34
			Q02818	35
			P23141	35
			Q9Y281	35
			P21810	35
			P13716	36
			Q99497	36
			P25787	36
			P07988	36
			P37837	37
			P14927	37
			Q5VY43	38
			Q15404	38
			P13987	38
			O00299	39
			P01137	39
			Q9Y623	39
			Q9UKX2	39
			Q9UM47	40
			P13611	42
			P31947	42
			P08670	42
			P02730	43
			Q8NI99	44
			Q9BUN1	44
			Q15828	45
			P06858	45
			Q05682	45
			O95428	45
			Q5D862	47
			P11277	47
			P24387	47
			Q9NQ38	48
			P78509	48
			P07585	48
			Q9UP79	48
			P10619	50
			Q9NSB2	50
			P80723	51
			Q9H8L6	51
			P04066	51
			P31146	52
			Q86YW5	53
			Q9NZK5	53
			P05106	54
			O15031	55
			O75023	55
			P02549	56
			O76011	56
			P09211	57
			P00352	58
			Q13228	59
			P34096	59
			Q96RD9	59
			P14923	59
			P09104	61
			P14780	61
			P19021	62
			P07602	62
			Q8N474	62
			Q14118	63
			Q04917	64
			P14209	64
			Q09666	64
			P16284	66
			Q9Y6Z7	66
			P55083	68
			P02771	68
			Q6UY14	70
			P08238	70
			Q8WWZ8	70
			Q12907	72
			Q8N1N4	73
			P02786	73
			P60660	73
			O14498	74
			P13727	74
			P10645	74
			O75083	75
			P17174	76
			P07858	77
			Q01518	77
			P78386	77
			Q8IUX7	78
			P18669	78
			Q86UD1	78
			P78417	78
			P09960	78
			P12270	79
			P61981	81
			Q08830	81
			P55072	82
			P16035	82
			P10809	83
			O00151	83
			P05164	84
			P13929	84
			P07900	85
			P11047	85
			Q9HDC9	86
			Q9BTY2	86
			P02144	87
			A1L4H1	88
			Q9Y5C1	88
			P02452	89
			Q9H4B7	90
			P30041	91
			P13797	93
			P12273	93
			P68104	96
			P05067	96
			P20774	96
			Q3SY84	98
			P07237	98
			Q9NY65	100
			Q02413	100
			P02792	100
			O43790	100
			Q9Y4L1	110
			P06732	110
			Q06830	110
			P40189	110
			O95810	110
			Q16270	110
			P15924	110
			P31946	120
			Q96NZ9	120
			P08514	120
			P61160	120
			P10586	120
			P08195	120
			Q86TH1	120
			P68371	120
			P62805	120
			P04439	130
			Q14126	130
			A0A075B6I1	130
			P16930	140
			Q15942	140
			P08582	140
			P12830	140
			P60174	140
			A0A075B6I4	150
			Q8IXL6	150
			Q4LDE5	150
			P00558	150
			A0A0B4J1Y8	150
			P00338	150
			P01889	150
			P30101	160
			P26038	160
			Q76LX8	160
			P07437	160
			P29401	160
			P19022	160
			Q86U17	160
			P62979	160
			Q6YHK3	170
			P12109	170
			P10646	170
			P27797	170
			Q6KB66	170
			Q86UX7	170
			Q99784	170
			Q13093	180
			P10321	180
			P14543	180
			P05556	180
			P09493	180
			P07951	190
			P08253	190
			P11142	190
			P68366	200
			P11597	200
			P24592	210
			Q13201	210
			P62937	210
			P05019	210
			A0A0C4DH39	210
			Q14766	220
			P06753	220
			Q07954	230
			P39060	240
			P24593	240
			P09486	250
			P23528	250
			Q9UNW1	250
			P03950	260
			P37802	260
			Q99969	260
			P12814	260
			Q01459	260
			Q15323	260
			Q9BWP8	260
			Q92496	270
			P05109	270
			P55058	270
			P14625	280
			P08727	280
			P40197	280
			P22692	280
			P81605	280
			P07339	280
			Q13103	290
			P16109	300
			P14618	310
			Q6UWP8	310
			Q9UJJ9	310
			P30043	310
			Q8NBP7	320
			P35555	320
			P08567	330
			P80188	340
			P06733	340
			A0A0B4J1V2	350
			P63104	360
			P33908	370
			P08294	390
			Q12913	400
			Q9UHG3	410
			P05062	410
			A0A0C4DH24	420
			P07195	430
			Q14515	430
			Q15166	450
			P00918	450
			P18065	480
			P19013	480
			Q15063	490
			P04075	500
			P67936	500
			P02788	560
			P24821	560
			Q9NQ79	570
			P04040	570
			Q04695	570
			P13646	590
			P22891	600
			P07737	620
			A0A075B6H9	640
			P35579	660
			P32119	670
			P18206	680
			O00187	690
			Q13822	700
			P08709	720
			P35030	720
			P11021	720
			P01833	730
			P12111	730
			Q15113	740
			A0A075B6I9	760
			Q92820	780
			P55056	810
			P01344	820
			P08729	880
			P35443	890
			Q7Z794	900
			Q15485	910
			A0A0G2JMI3	910
			P21333	930
			P06702	950
			A0A075B6R9	960
			P01817	960
			P61626	990
			P09172	1000
			A0A075B6J9	1100
			P98160	1100
			P04406	1100
			P07359	1100
			A0A075B6I0	1100
			P33151	1100
			O95678	1100
			P04083	1200
			P05787	1200
			Q86YZ3	1300
			Q13790	1300
			P61769	1300
			Q15582	1300
			A0A0J9YXX1	1300
			P13796	1300
			P08779	1300
			P11226	1400
			P20851	1400
			P02533	1400
			Q9Y490	1400
			Q12805	1500
			P49908	1500
			P41222	1500
			A0A0B4J1U7	1500
			P49747	1700
			P01714	1700
			P01034	1800
			O00391	1800
			Q9BXR6	1900
			P18428	1900
			P05154	1900
			P48740	1900
			A0A075B6H7	1900
			Q96KN2	2200
			P17936	2200
			A5A3E0	2200
			P00488	2200
			P43251	2300
			P01591	2400
			A0A0B4J2H0	2500
			A0A075B6S2	2500
			Q92954	2600
			P02745	2700
			P00746	2700
			P80108	2800
			P03951	2800
			A0A0J9YX35	2800
			P01709	2900
			P13647	2900
			P02747	3000
			Q9UGM5	3000
			P01701	3000
			P04070	3100
			P02776	3100
			Q9UK55	3200
			A0A075B6K4	3200
			P68133	3200
			A0A0C4DH34	3300
			P01704	3400
			P00915	3400
			P02538	3400
			P04180	3500
			P07360	3600
			O43866	3800
			P02741	3900
			P27918	4000
			P22352	4200
			Q08380	4600
			P02775	4600
			A0A0C4DH55	4800
			P36980	4900
			P05160	4900
			P04275	5000
			O95445	5000
			Q14520	5100
			P01742	5200
			P26927	5200
			P0DJI9	5200
			P07996	5400
			P01700	5400
			P00740	5400
			A0A0C4DH38	5400
			A0A0A0MS15	5500
			P08571	5800
			Q04756	5900
			P04278	6100
			Q96IY4	6100
			O14791	6100
			P0DJI8	6300
			Q16610	6400
			P23083	6600
			P35908	6900
			P00748	7400
			P03952	7400
			P02746	7600
			P00742	7900
			P07225	8100
			O75636	8700
			Q9NZP8	8800
			P01824	9200
			A0A0C4DH42	9400
			P12259	9400
			P15169	9500
			P80748	9500
			P06310	9600
			P07357	10000
			P07358	10000
			P02042	10000
			P02654	11000
			A0A0A0MRZ8	11000
			P29622	11000
			P23142	12000
			P13671	13000
			P27169	13000
			P01768	13000
			P13645	13000
			A0A0B4J1Y9	13000
			P68871	14000
			P05156	14000
			P01599	14000
			P08519	15000
			P35527	15000
			P43652	15000
			A0A0C4DH35	15000
			A0A0C4DH25	16000
			P05452	16000
			P00736	17000
			P22792	17000
			P01624	17000
			Q06033	18000
			P05543	18000
			P69905	18000
			P06312	18000
			P35858	18000
			P35542	19000
			A0A0B4J1V0	19000
			A0M8Q6	20000
			P09871	20000
			P51884	21000
			P08185	22000
			P02649	23000
			P04264	23000
			P02743	23000
			P06681	24000
			P36955	25000
			P20742	26000
			P02750	26000
			P02655	27000
			P02656	27000
			A0A0B4J1X5	28000
			P04003	33000
			P04196	34000
			P10643	35000
			P01619	36000
			P10909	37000
			P05155	37000
			P04004	37000
			A0A0B4J1V1	38000
			P05546	40000
			P02760	40000
			P01031	41000
			P02763	45000
			P01780	45000
			P25311	46000
			P05090	46000
			P08697	47000
			P02748	48000
			P01019	48000
			P01042	49000
			P01764	49000
			P19823	52000
			Q96PD5	52000
			P00734	54000
			P00747	54000
			P02749	54000
			P07477	57000
			P02652	60000
			P06727	66000
			P00739	67000
			P04217	72000
			P01860	75000
			P01871	78000
			P02766	80000
			P02751	80000
			P02679	81000
			Q14624	83000
			P19827	95000
			P01876	96000
			P00751	110000
			P02774	110000
			P02765	110000
			P01008	110000
			P02753	120000
			P02787	130000
			P08603	130000
			P00738	130000
			P02647	130000
			P02675	130000
			P01011	130000
			P06396	150000
			P02671	160000
			P01861	170000
			P01009	180000
			P0C0L5	200000
			P0C0L4	200000
			P01834	210000
			P04114	210000
			P01024	220000
			P02790	230000
			P01859	260000
			P01023	270000
			P00450	370000
			P02768	860000
			Q9NQZ6
			Q8IU81
			P20594
			Q92918
			Q86YT6
			Q9Y2I6
			Q8IV48
			Q13886
			Q9NXF7
			P16066
			P27658
			Q8IYB5
			Q69YL0
			Q99747
			Q8IZL8
			Q3SY69
			Q6P0Q8
			P55265
			Q8NDC0
			P09497
			Q92874
			Q6Y288
			O75899
			P69891
			Q96P31
			O43670
			Q8NHZ8
			A6NKL6
			Q8IYX8
			Q6AHZ1
			Q9HBI0
			Q9Y5B6
			Q9C091
			Q8NDZ4
			P0DOX2
			Q9P2K8
			Q9NVZ3
			P01111
			O95236
			O14950
			Q96S55
			Q6PD62
			Q9NZ09
			Q9H8V3
			P0C7T7
			Q9ULH0
			Q7L9L4
			Q6UN15
			P50542
			Q96I25
			O14964
			Q99707
			P10720
			Q7KZN9
			Q9ULZ9
			Q58FF3
			P0CG39
			Q15418
			P09917
			Q9H094
			Q17RM4
			Q15005
			Q5JU69
			Q0P6D2
			Q9BZH6
			O95319
			P0DOX3
			Q8IUN9
			Q8NEP9
			A0A3B3IRV3
			Q6UX46
			Q86W24
			Q8WWQ0
			Q8IWZ3
			Q9P2D0
			Q8TBA6
			P60709
			P42226
			P49023
			Q8NDH2
			O95571
			Q15907
			Q14562
			Q7L8L6
			Q9NPA0
			Q6ZRU5
			Q9ULJ7
			O95715
			A6NI72
			P13726
			A0A087WW87
			A0A804HLA8
			Q9UBS3
			Q8N729
			Q9BUB5
			Q7Z2T5
			P63241
			Q8NGY6
			P29074
			Q6P2I3
			P29120
			P31151
			Q9H9A6
			P49756
			Q9ULM0
			P06850
			P09238
			O60513
			Q92994
			Q99999
			Q9NRJ5
			Q9Y3Q3
			P58876
			Q9UPQ0
			Q9P2M7
			P0DOY2
			Q9H8M5
			Q8NCX0
			Q7Z2K6
			Q8NCW0
			Q9UBU9
			Q16512
			P22528
			Q96Q15
			P50502
			P52569
			Q9BXW9
			Q13296
			P0DOX6
			Q8WWV3
			Q9ULT0
			O75381
			A6NMB1
			O94855
			P23258
			P0C0S8
			Q6PIW4
			P0DP04
			Q96H79
			P23527
			Q9BYE4
			Q4V328
			P59665
			Q6BDI9
			P0DOX8
			P0DMN0
			O75179
			Q12986
			Q9UJH8
			Q8N6H7
			Q86XH1
			Q08AG7
			P28907
			Q96T66
			Q9Y6W3
			Q9Y663
			Q8NB25
			Q9NWM8
			P09651
			Q13433
			Q9NR56
			Q8IWA0
			Q9UGF5
			P0DOX5
			Q9NUJ3
			Q8IWC1
			Q8NEP3
			Q9HC98
			Q9H239
			Q9UQN3
			O75596
			Q8IYJ0
			Q8NGZ5
			Q8N283
			Q8NET6
			P61224
			P16050
			P13349
			Q6QNY1
			P51511
			Q6ZRV3
			E7EW31
			O60739
			O15119
			Q8IXJ6
			Q4G0S4
			O14732
			P48509
			Q9NXG0
			Q8TBY8
			Q9H8W4
			Q13255
			Q8IY67
			Q9NQU5
			Q9HAU5
			Q9NVE4
			A0A0A0MT89
			Q8N9W4
			Q13363
			Q9NVJ2
			Q14331
			O75914
			Q9GZZ1
			Q6W3E5
			Q01085
			Q7Z6E9
			Q7RTR8
			Q96PU8
			O43149
			Q9HCH5
			Q8TDB8
			Q6ZMP0
			P68431
			O95750
			Q04759
			P0DMV9
			Q9Y6I3
			P0C0S5
			O00541
			Q92805
			Q3B726
			P0DOX7
			P09228
			P62714
			Q8TAQ9
			P13498
			Q8NB90
			Q08722
			P04746
			O95969
			Q99541
			Q9H6Q3
			P04259
			Q99417
			Q8NCQ5
			Q8WU79
			Q9NRY5
			Q8WUD1
			Q5SWX8
			O14511
			Q9NTZ6
			Q15154
			P08637
			Q9P219
			Q9H267
			Q69YQ0
			Q96CM8
			O43314
			P57721
			P07947
			O95299
			P0DOX4
			P0DP25
			Q96T23
			Q71U36
